# Supplementary material for: (Butane-1,4-di­yl)(trimethyl­phosphane-κP)[tris­(3,5-dimethyl­pyrazol-1-yl-κN 2)hydro­borato]iridium(III)
Source: Acta Crystallogr Sect E Struct Rep Online. 2013 Apr 5;69(Pt 5):m234–5. doi: 10.1107/S1600536813008040 (PMC3647789; doi:10.1107/S1600536813008040)
Supplement: Supplementary file 1 [file e-69-0m234-sup1.cif]

##############################################################################
#                                                                            #
# This CIF contains the data in a paper accepted for publication in          #
# Acta Crystallographica Section E. It conforms to the requirements of       #
# Notes for Authors for Acta Crystallographica Section E, and has been       #
# peer reviewed under the auspices of the IUCr Commission on Journals.       #
#                                                                            #
# Full details of the Crystallographic Information File format               #
# are given in the paper "The Crystallographic Information File (CIF):       #
# a New Standard Archive File for Crystallography" by S. R. Hall, F. H.      #
# Allen and I. D. Brown [Acta Cryst. (1991), A47, 655-685].                  #
#                                                                            #
# The current version of the core CIF dictionary is obtainable from          #
# ftp://ftp.iucr.org/pub/cif_core.dic.                                       #
#                                                                            #
# Software is freely available for graphical display of the structure(s)     #
# in this CIF. For information consult the CIF software page                 #
# http://www.iucr.org/resources/cif/software.                                #
#                                                                            #
# This file may be used for bona fide research purposes within the           #
# scientific community so long as proper attribution is given to the journal # 
# article from which it was obtained.                                        #
#                                                                            #
##############################################################################
data_I
_audit_creation_method     SHELXL-97
_chemical_name_systematic
;\
(Butane-1,4-diyl)(trimethylphosphane-\k<i>P</i>)[tris(3,5-dimethylpyrazol-1-\
yl-\k<i>N</i>^2^)hydroborato]iridium(III)
;
_chemical_name_common     'Ir(TpMe2)(C4H8)(PMe3)  M-37'
_chemical_formula_moiety     'C22 H39 B Ir N6 P'
_chemical_formula_sum     'C22 H39 B Ir N6 P'
_chemical_formula_iupac     '[Ir (C4 H8) (C15 H22 B N6) (C3 H9 P)]'
_chemical_formula_weight     621.57
_chemical_melting_point     ?
_symmetry_cell_setting     monoclinic
_symmetry_space_group_name_H-M     'P 21/n'
_symmetry_space_group_name_Hall     '-P 2yn'
loop_
    _symmetry_equiv_pos_as_xyz
    'x, y, z'
    '-x+1/2, y+1/2, -z+1/2'
    '-x, -y, -z'
    'x-1/2, -y-1/2, z-1/2'
_cell_length_a     11.1865(5)
_cell_length_b     18.1771(8)
_cell_length_c     13.4748(6)
_cell_angle_alpha     90.00
_cell_angle_beta     112.8830(10)
_cell_angle_gamma     90.00
_cell_volume     2524.3(2)
_cell_formula_units_Z     4
_cell_measurement_reflns_used     8250
_cell_measurement_theta_min     2.3
_cell_measurement_theta_max     30.0
_cell_measurement_temperature     173(2)
_exptl_crystal_description     oval
_exptl_crystal_colour     colourless
_exptl_crystal_size_max     0.22
_exptl_crystal_size_mid     0.15
_exptl_crystal_size_min     0.14
_exptl_crystal_density_diffrn     1.636
_exptl_crystal_density_meas     ?
_exptl_crystal_density_method     'not measured'
_exptl_crystal_F_000     1240
_exptl_absorpt_coefficient_mu     5.374
_exptl_absorpt_correction_type     multi-scan
_exptl_absorpt_process_details     '(SADABS; Bruker, 2003)'
_exptl_absorpt_correction_T_min     0.36
_exptl_absorpt_correction_T_max     0.47
_exptl_special_details     ?
_diffrn_ambient_temperature     173(2)
_diffrn_radiation_type     MoK\a
_diffrn_radiation_wavelength     0.71073
_diffrn_radiation_source     'fine-focus sealed tube'
_diffrn_radiation_monochromator     graphite
_diffrn_measurement_device_type     'Bruker SMART APEX CCD'
_diffrn_measurement_method     '\w and \f scans'
_diffrn_detector_area_resol_mean     0.11
_diffrn_reflns_number     37102
_diffrn_reflns_av_R_equivalents     0.0179
_diffrn_reflns_av_sigmaI/netI     0.0133
_diffrn_reflns_theta_min     1.99
_diffrn_reflns_theta_max     30.00
_diffrn_reflns_theta_full     30.00
_diffrn_measured_fraction_theta_max     0.999
_diffrn_measured_fraction_theta_full     0.999
_diffrn_reflns_limit_h_min     -15
_diffrn_reflns_limit_h_max     15
_diffrn_reflns_limit_k_min     -25
_diffrn_reflns_limit_k_max     25
_diffrn_reflns_limit_l_min     -18
_diffrn_reflns_limit_l_max     18
_refine_special_details
;
Refinement of <i>F</i>^2^ against ALL reflections. The weighted <i>R</i>-factor
<i>wR</i> and goodness of fit <i>S</i> are based on <i>F</i>^2^, conventional
<i>R</i>-factors <i>R</i> are based on <i>F</i>, with <i>F</i> set to zero for
negative <i>F</i>^2^. The threshold expression of <i>F</i>^2^ >
\s(<i>F</i>^2^) is used only for calculating <i>R</i>-factors(gt) <i>etc</i>.
and is not relevant to the choice of reflections for refinement.
<i>R</i>-factors based on <i>F</i>^2^ are statistically about twice as large
as those based on <i>F</i>, and <i>R</i>- factors based on ALL data will be
even larger.
;
_reflns_number_total     7359
_reflns_number_gt     6892
_reflns_threshold_expression     I>2sigma(I)
_refine_ls_structure_factor_coef     Fsqd
_refine_ls_matrix_type     full
_refine_ls_R_factor_all     0.0185
_refine_ls_R_factor_gt     0.0165
_refine_ls_wR_factor_gt     0.0397
_refine_ls_wR_factor_ref     0.0404
_refine_ls_goodness_of_fit_ref     1.076
_refine_ls_restrained_S_all     1.078
_refine_ls_number_reflns     7359
_refine_ls_number_parameters     298
_refine_ls_number_restraints     25
_refine_ls_hydrogen_treatment     constr
_refine_ls_weighting_scheme     calc
_refine_ls_weighting_details
         'calc w=1/[\s^2^(Fo^2^)+(0.0188P)^2^+1.5354P] where P=(Fo^2^+2Fc^2^)/3'
_atom_sites_solution_hydrogens     geom
_atom_sites_solution_primary     direct
_atom_sites_solution_secondary     difmap
_refine_ls_shift/su_max     0.002
_refine_ls_shift/su_mean     0.000
_refine_diff_density_max     0.856
_refine_diff_density_min     -0.317
_refine_ls_extinction_method     none
_refine_ls_extinction_coef     ?
loop_
    _atom_type_symbol
    _atom_type_description
    _atom_type_scat_dispersion_real
    _atom_type_scat_dispersion_imag
    _atom_type_scat_source
    'C' 'C' 0.0033 0.0016
                         'International Tables Vol C Tables 4.2.6.8 and 6.1.1.4'
    'H' 'H' 0.0000 0.0000
                         'International Tables Vol C Tables 4.2.6.8 and 6.1.1.4'
    'B' 'B' 0.0013 0.0007
                         'International Tables Vol C Tables 4.2.6.8 and 6.1.1.4'
    'N' 'N' 0.0061 0.0033
                         'International Tables Vol C Tables 4.2.6.8 and 6.1.1.4'
    'P' 'P' 0.1023 0.0942
                         'International Tables Vol C Tables 4.2.6.8 and 6.1.1.4'
    'Ir' 'Ir' -1.4442 7.9887
                         'International Tables Vol C Tables 4.2.6.8 and 6.1.1.4'
_computing_data_collection     'SMART (Bruker, 2003)'
_computing_cell_refinement     'SAINT (Bruker, 2003)'
_computing_data_reduction     'SAINT (Bruker, 2003)'
_computing_structure_solution     'SHELXS97 (Sheldrick, 2008)'
_computing_structure_refinement     'SHELXL97 (Sheldrick, 2008)'
_computing_molecular_graphics     'Mercury (Macrae <i>et al.</i>, 2006)'
_computing_publication_material     'publCIF (Westrip, 2010)'
loop_
    _atom_site_type_symbol
    _atom_site_label
    _atom_site_fract_x
    _atom_site_fract_y
    _atom_site_fract_z
    _atom_site_U_iso_or_equiv
    _atom_site_adp_type
    _atom_site_calc_flag
    _atom_site_refinement_flags
    _atom_site_occupancy
    _atom_site_symmetry_multiplicity
    _atom_site_disorder_assembly
    _atom_site_disorder_group
    Ir Ir1 0.330539(6) 0.149427(3) 0.140251(5) 0.02163(2) Uani d . 1 1 . .
    P P1 0.13156(4) 0.17885(3) 0.02261(4) 0.02555(9) Uani d . 1 1 A .
    N N1 0.41101(15) 0.26249(9) 0.13371(12) 0.0279(3) Uani d . 1 1 A .
    N N2 0.52542(16) 0.26511(9) 0.11853(13) 0.0313(3) Uani d . 1 1 . .
    N N3 0.39782(14) 0.11256(9) 0.01330(12) 0.0271(3) Uani d . 1 1 A .
    N N4 0.50615(16) 0.14845(9) 0.01311(13) 0.0289(3) Uani d . 1 1 . .
    N N5 0.52880(14) 0.12008(9) 0.24383(12) 0.0258(3) Uani d . 1 1 A .
    N N6 0.62443(15) 0.14889(9) 0.21463(13) 0.0299(3) Uani d . 1 1 . .
    B B1 0.5921(2) 0.19391(13) 0.11026(17) 0.0312(4) Uani d . 1 1 A .
    H H1 0.6748 0.2061 0.1017 0.037 Uiso calc R 1 1 . .
    C C1 0.2641(3) 0.35688(13) 0.1631(3) 0.0507(6) Uani d . 1 1 A .
    H H1A 0.2366 0.3178 0.1997 0.076 Uiso calc R 1 1 . .
    H H1B 0.1940 0.3674 0.0934 0.076 Uiso calc R 1 1 . .
    H H1C 0.2842 0.4014 0.2076 0.076 Uiso calc R 1 1 . .
    C C2 0.3816(2) 0.33261(11) 0.14579(16) 0.0342(4) Uani d . 1 1 . .
    C C3 0.4767(2) 0.37982(12) 0.13857(17) 0.0402(5) Uani d . 1 1 A .
    H H3 0.4791 0.4319 0.1446 0.048 Uiso calc R 1 1 . .
    C C4 0.5652(2) 0.33560(13) 0.12097(17) 0.0406(5) Uani d . 1 1 A .
    C C5 0.6899(3) 0.35592(16) 0.1088(2) 0.0595(8) Uani d . 1 1 . .
    H H5A 0.6973 0.4096 0.1075 0.089 Uiso calc R 1 1 A .
    H H5B 0.6894 0.3353 0.0415 0.089 Uiso calc R 1 1 . .
    H H5C 0.7639 0.3360 0.1697 0.089 Uiso calc R 1 1 . .
    C C6 0.2510(2) 0.01374(14) -0.09982(18) 0.0441(5) Uani d . 1 1 A .
    H H6A 0.2293 0.0053 -0.0370 0.066 Uiso calc R 1 1 . .
    H H6B 0.2763 -0.0329 -0.1225 0.066 Uiso calc R 1 1 . .
    H H6C 0.1753 0.0339 -0.1589 0.066 Uiso calc R 1 1 . .
    C C7 0.36048(18) 0.06676(11) -0.07123(15) 0.0305(4) Uani d . 1 1 . .
    C C8 0.4424(2) 0.07415(12) -0.12664(16) 0.0360(4) Uani d . 1 1 A .
    H H8 0.4361 0.0486 -0.1900 0.043 Uiso calc R 1 1 . .
    C C9 0.5333(2) 0.12547(13) -0.07166(16) 0.0345(4) Uani d . 1 1 A .
    C C10 0.6438(3) 0.15446(15) -0.0960(2) 0.0503(6) Uani d . 1 1 . .
    H H10A 0.6357 0.2080 -0.1049 0.075 Uiso calc R 1 1 A .
    H H10B 0.6423 0.1320 -0.1626 0.075 Uiso calc R 1 1 . .
    H H10C 0.7258 0.1425 -0.0365 0.075 Uiso calc R 1 1 . .
    C C11 0.5281(2) 0.04034(13) 0.39711(17) 0.0415(5) Uani d . 1 1 A .
    H H11A 0.4682 0.0728 0.4134 0.062 Uiso calc R 1 1 . .
    H H11B 0.5949 0.0225 0.4645 0.062 Uiso calc R 1 1 . .
    H H11C 0.4801 -0.0016 0.3544 0.062 Uiso calc R 1 1 . .
    C C12 0.59054(18) 0.08183(11) 0.33483(14) 0.0304(4) Uani d . 1 1 . .
    C C13 0.72443(19) 0.08640(13) 0.36404(16) 0.0375(4) Uani d . 1 1 A .
    H H13 0.7898 0.0641 0.4247 0.045 Uiso calc R 1 1 . .
    C C14 0.74271(19) 0.12949(14) 0.28780(16) 0.0370(4) Uani d . 1 1 A .
    C C15 0.8676(2) 0.15468(18) 0.2836(2) 0.0576(8) Uani d . 1 1 . .
    H H15A 0.8712 0.2085 0.2857 0.086 Uiso calc R 1 1 A .
    H H15B 0.8734 0.1373 0.2168 0.086 Uiso calc R 1 1 . .
    H H15C 0.9403 0.1348 0.3455 0.086 Uiso calc R 1 1 . .
    C C16A 0.26125(19) 0.04707(11) 0.16388(15) 0.0317(4) Uani d PDU 0.50 1 A 1
    H H16A 0.2210 0.0214 0.0938 0.038 Uiso calc PR 0.50 1 A 1
    H H16B 0.3346 0.0167 0.2114 0.038 Uiso calc PR 0.50 1 A 1
    C C17A 0.1607(4) 0.0554(2) 0.2149(3) 0.0360(8) Uani d PDU 0.50 1 A 1
    H H17A 0.0758 0.0709 0.1603 0.043 Uiso calc PR 0.50 1 A 1
    H H17B 0.1492 0.0083 0.2471 0.043 Uiso calc PR 0.50 1 A 1
    C C18A 0.2157(4) 0.11462(19) 0.3022(4) 0.0356(10) Uani d PDU 0.50 1 A 1
    H H18A 0.2755 0.0908 0.3692 0.043 Uiso calc PR 0.50 1 A 1
    H H18B 0.1433 0.1362 0.3174 0.043 Uiso calc PR 0.50 1 A 1
    C C19A 0.28856(18) 0.17707(11) 0.27285(15) 0.0305(3) Uani d PDU 0.50 1 A 1
    H H19A 0.3703 0.1875 0.3351 0.037 Uiso calc PR 0.50 1 A 1
    H H19B 0.2348 0.2222 0.2567 0.037 Uiso calc PR 0.50 1 A 1
    C C16B 0.26125(19) 0.04707(11) 0.16388(15) 0.0317(4) Uani d PDU 0.50 1 A 2
    H H16C 0.1903 0.0312 0.0963 0.038 Uiso calc PR 0.50 1 A 2
    H H16D 0.3319 0.0103 0.1821 0.038 Uiso calc PR 0.50 1 A 2
    C C17B 0.2106(4) 0.0498(2) 0.2547(3) 0.0359(8) Uani d PDU 0.50 1 A 2
    H H17C 0.1297 0.0205 0.2327 0.043 Uiso calc PR 0.50 1 A 2
    H H17D 0.2753 0.0262 0.3197 0.043 Uiso calc PR 0.50 1 A 2
    C C18B 0.1831(4) 0.12778(18) 0.2842(5) 0.0356(10) Uani d PDU 0.50 1 A 2
    H H18C 0.1874 0.1292 0.3590 0.043 Uiso calc PR 0.50 1 A 2
    H H18D 0.0958 0.1443 0.2349 0.043 Uiso calc PR 0.50 1 A 2
    C C19B 0.28856(18) 0.17707(11) 0.27285(15) 0.0305(3) Uani d PDU 0.50 1 A 2
    H H19C 0.3686 0.1729 0.3389 0.037 Uiso calc PR 0.50 1 A 2
    H H19D 0.2594 0.2289 0.2660 0.037 Uiso calc PR 0.50 1 A 2
    C C20 0.0148(2) 0.10666(15) -0.0424(3) 0.0766(11) Uani d . 1 1 . .
    H H20A -0.0670 0.1289 -0.0908 0.115 Uiso calc R 1 1 A .
    H H20B -0.0007 0.0773 0.0125 0.115 Uiso calc R 1 1 . .
    H H20C 0.0490 0.0749 -0.0839 0.115 Uiso calc R 1 1 . .
    C C21 0.0218(2) 0.23610(18) 0.0609(2) 0.0561(7) Uani d . 1 1 . .
    H H21A -0.0599 0.2429 -0.0015 0.084 Uiso calc R 1 1 A .
    H H21B 0.0621 0.2841 0.0858 0.084 Uiso calc R 1 1 . .
    H H21C 0.0045 0.2120 0.1190 0.084 Uiso calc R 1 1 . .
    C C22 0.1375(2) 0.22637(14) -0.09285(17) 0.0415(5) Uani d . 1 1 . .
    H H22A 0.0492 0.2385 -0.1427 0.062 Uiso calc R 1 1 A .
    H H22B 0.1786 0.1947 -0.1293 0.062 Uiso calc R 1 1 . .
    H H22C 0.1881 0.2717 -0.0693 0.062 Uiso calc R 1 1 . .
loop_
    _atom_site_aniso_label
    _atom_site_aniso_U_11
    _atom_site_aniso_U_22
    _atom_site_aniso_U_33
    _atom_site_aniso_U_12
    _atom_site_aniso_U_13
    _atom_site_aniso_U_23
    Ir1 0.01893(3) 0.02738(4) 0.02017(3) 0.00079(2) 0.00933(2) 0.00218(2)
    P1 0.01929(19) 0.0272(2) 0.0285(2) -0.00024(16) 0.00746(16) 0.00237(17)
    N1 0.0266(7) 0.0315(8) 0.0238(7) -0.0045(6) 0.0080(6) 0.0011(6)
    N2 0.0303(8) 0.0394(9) 0.0256(7) -0.0122(6) 0.0122(6) -0.0033(6)
    N3 0.0234(7) 0.0362(8) 0.0225(7) -0.0001(6) 0.0098(6) -0.0009(6)
    N4 0.0251(7) 0.0427(9) 0.0228(7) -0.0014(6) 0.0137(6) -0.0009(6)
    N5 0.0214(7) 0.0345(8) 0.0225(7) 0.0022(6) 0.0096(5) -0.0004(6)
    N6 0.0198(7) 0.0476(10) 0.0235(7) -0.0001(6) 0.0096(6) -0.0025(6)
    B1 0.0238(9) 0.0479(12) 0.0254(9) -0.0078(8) 0.0134(8) -0.0018(8)
    C1 0.0451(13) 0.0331(11) 0.0691(18) 0.0079(9) 0.0169(13) 0.0008(10)
    C2 0.0351(10) 0.0329(9) 0.0276(9) -0.0014(8) 0.0047(8) 0.0022(7)
    C3 0.0493(12) 0.0316(10) 0.0318(10) -0.0108(9) 0.0073(9) 0.0005(8)
    C4 0.0473(12) 0.0437(11) 0.0305(10) -0.0227(10) 0.0148(9) -0.0029(8)
    C5 0.0594(17) 0.0677(18) 0.0575(16) -0.0358(14) 0.0295(14) -0.0074(13)
    C6 0.0388(11) 0.0524(13) 0.0364(11) -0.0083(10) 0.0094(9) -0.0112(10)
    C7 0.0289(9) 0.0366(10) 0.0236(8) 0.0043(7) 0.0076(7) -0.0016(7)
    C8 0.0378(10) 0.0473(11) 0.0249(8) 0.0051(9) 0.0144(8) -0.0057(8)
    C9 0.0358(10) 0.0483(11) 0.0259(9) 0.0044(9) 0.0190(8) 0.0007(8)
    C10 0.0542(15) 0.0689(17) 0.0444(13) -0.0078(12) 0.0371(12) -0.0049(11)
    C11 0.0430(11) 0.0474(12) 0.0287(9) 0.0013(9) 0.0080(8) 0.0111(9)
    C12 0.0293(9) 0.0364(9) 0.0229(8) 0.0066(7) 0.0074(7) -0.0002(7)
    C13 0.0273(9) 0.0522(12) 0.0267(9) 0.0113(8) 0.0036(7) -0.0031(8)
    C14 0.0214(8) 0.0593(13) 0.0288(9) 0.0030(8) 0.0082(7) -0.0085(9)
    C15 0.0223(10) 0.100(2) 0.0496(15) -0.0031(11) 0.0125(10) -0.0062(13)
    C16A 0.0358(9) 0.0280(8) 0.0341(9) 0.0021(7) 0.0167(7) 0.0057(7)
    C17A 0.033(2) 0.0384(19) 0.040(2) -0.0027(15) 0.0187(18) 0.0128(13)
    C18A 0.017(2) 0.0585(14) 0.038(2) 0.0027(16) 0.018(2) 0.0024(14)
    C19A 0.0327(9) 0.0356(8) 0.0287(9) 0.0026(7) 0.0180(7) 0.0002(7)
    C16B 0.0358(9) 0.0280(8) 0.0341(9) 0.0021(7) 0.0167(7) 0.0057(7)
    C17B 0.034(2) 0.0433(12) 0.032(2) -0.0098(16) 0.0145(17) 0.0081(19)
    C18B 0.017(2) 0.0585(14) 0.038(2) 0.0027(16) 0.018(2) 0.0024(14)
    C19B 0.0327(9) 0.0356(8) 0.0287(9) 0.0026(7) 0.0180(7) 0.0002(7)
    C20 0.0219(10) 0.0399(13) 0.136(3) -0.0061(9) -0.0040(14) -0.0021(16)
    C21 0.0346(11) 0.087(2) 0.0450(13) 0.0244(12) 0.0136(10) -0.0045(13)
    C22 0.0356(10) 0.0567(13) 0.0292(9) 0.0088(9) 0.0093(8) 0.0135(9)
_geom_special_details
;
All e.s.d.'s (except the e.s.d. in the dihedral angle between two l.s. planes)
are estimated using the full covariance matrix. The cell e.s.d.'s are taken
into account individually in the estimation of e.s.d.'s in distances, angles
and torsion angles; correlations between e.s.d.'s in cell parameters are only
used when they are defined by crystal symmetry. An approximate (isotropic)
treatment of cell e.s.d.'s is used for estimating e.s.d.'s involving l.s.
planes.
;
loop_
    _geom_bond_atom_site_label_1
    _geom_bond_atom_site_label_2
    _geom_bond_site_symmetry_2
    _geom_bond_distance
    _geom_bond_publ_flag
    Ir1 C19A . 2.0780(18) y
    Ir1 C16A . 2.0871(19) y
    Ir1 N5 . 2.1781(14) y
    Ir1 N3 . 2.2233(15) y
    Ir1 P1 . 2.2381(5) y
    Ir1 N1 . 2.2590(15) y
    P1 C22 . 1.803(2) ?
    P1 C20 . 1.818(2) ?
    P1 C21 . 1.830(2) ?
    N1 C2 . 1.342(3) ?
    N1 N2 . 1.373(2) ?
    N2 C4 . 1.353(3) ?
    N2 B1 . 1.520(3) ?
    N3 C7 . 1.340(2) ?
    N3 N4 . 1.377(2) ?
    N4 C9 . 1.357(2) ?
    N4 B1 . 1.531(3) ?
    N5 C12 . 1.344(2) ?
    N5 N6 . 1.379(2) ?
    N6 C14 . 1.354(2) ?
    N6 B1 . 1.544(3) ?
    B1 H1 . 1.0000 ?
    C1 C2 . 1.489(4) ?
    C1 H1A . 0.9800 ?
    C1 H1B . 0.9800 ?
    C1 H1C . 0.9800 ?
    C2 C3 . 1.399(3) ?
    C3 C4 . 1.366(4) ?
    C3 H3 . 0.9500 ?
    C4 C5 . 1.512(3) ?
    C5 H5A . 0.9800 ?
    C5 H5B . 0.9800 ?
    C5 H5C . 0.9800 ?
    C6 C7 . 1.487(3) ?
    C6 H6A . 0.9800 ?
    C6 H6B . 0.9800 ?
    C6 H6C . 0.9800 ?
    C7 C8 . 1.395(3) ?
    C8 C9 . 1.367(3) ?
    C8 H8 . 0.9500 ?
    C9 C10 . 1.492(3) ?
    C10 H10A . 0.9800 ?
    C10 H10B . 0.9800 ?
    C10 H10C . 0.9800 ?
    C11 C12 . 1.489(3) ?
    C11 H11A . 0.9800 ?
    C11 H11B . 0.9800 ?
    C11 H11C . 0.9800 ?
    C12 C13 . 1.395(3) ?
    C13 C14 . 1.369(3) ?
    C13 H13 . 0.9500 ?
    C14 C15 . 1.492(3) ?
    C15 H15A . 0.9800 ?
    C15 H15B . 0.9800 ?
    C15 H15C . 0.9800 ?
    C16A C17A . 1.537(2) ?
    C16A H16A . 0.9900 ?
    C16A H16B . 0.9900 ?
    C17A C18A . 1.536(2) ?
    C17A H17A . 0.9900 ?
    C17A H17B . 0.9900 ?
    C18A C19A . 1.536(2) ?
    C18A H18A . 0.9900 ?
    C18A H18B . 0.9900 ?
    C19A H19A . 0.9900 ?
    C19A H19B . 0.9900 ?
    C17B C18B . 1.536(2) ?
    C17B H17C . 0.9900 ?
    C17B H17D . 0.9900 ?
    C18B H18C . 0.9900 ?
    C18B H18D . 0.9900 ?
    C20 H20A . 0.9800 ?
    C20 H20B . 0.9800 ?
    C20 H20C . 0.9800 ?
    C21 H21A . 0.9800 ?
    C21 H21B . 0.9800 ?
    C21 H21C . 0.9800 ?
    C22 H22A . 0.9800 ?
    C22 H22B . 0.9800 ?
    C22 H22C . 0.9800 ?
loop_
    _geom_angle_atom_site_label_1
    _geom_angle_atom_site_label_2
    _geom_angle_atom_site_label_3
    _geom_angle_site_symmetry_1
    _geom_angle_site_symmetry_3
    _geom_angle
    _geom_angle_publ_flag
    C19A Ir1 C16A . . 82.12(8) ?
    C19A Ir1 N5 . . 91.29(7) ?
    C16A Ir1 N5 . . 91.71(7) ?
    C19A Ir1 N3 . . 172.64(7) ?
    C16A Ir1 N3 . . 96.06(7) ?
    N5 Ir1 N3 . . 81.62(5) ?
    C19A Ir1 P1 . . 93.22(6) ?
    C16A Ir1 P1 . . 89.71(6) ?
    N5 Ir1 P1 . . 175.42(4) ?
    N3 Ir1 P1 . . 93.90(4) ?
    C19A Ir1 N1 . . 92.31(7) ?
    C16A Ir1 N1 . . 173.83(6) ?
    N5 Ir1 N1 . . 85.75(6) ?
    N3 Ir1 N1 . . 89.14(6) ?
    P1 Ir1 N1 . . 93.25(4) ?
    C22 P1 C20 . . 101.00(15) ?
    C22 P1 C21 . . 103.01(12) ?
    C20 P1 C21 . . 96.38(14) ?
    C22 P1 Ir1 . . 111.42(7) ?
    C20 P1 Ir1 . . 119.95(9) ?
    C21 P1 Ir1 . . 121.84(8) ?
    C2 N1 N2 . . 105.75(16) ?
    C2 N1 Ir1 . . 137.67(14) ?
    N2 N1 Ir1 . . 116.49(12) ?
    C4 N2 N1 . . 110.26(18) ?
    C4 N2 B1 . . 129.95(18) ?
    N1 N2 B1 . . 119.62(15) ?
    C7 N3 N4 . . 106.05(15) ?
    C7 N3 Ir1 . . 138.98(13) ?
    N4 N3 Ir1 . . 114.84(11) ?
    C9 N4 N3 . . 109.95(16) ?
    C9 N4 B1 . . 127.88(17) ?
    N3 N4 B1 . . 121.00(14) ?
    C12 N5 N6 . . 106.05(15) ?
    C12 N5 Ir1 . . 138.20(13) ?
    N6 N5 Ir1 . . 115.71(11) ?
    C14 N6 N5 . . 109.89(16) ?
    C14 N6 B1 . . 128.16(17) ?
    N5 N6 B1 . . 121.92(15) ?
    N2 B1 N4 . . 111.05(16) ?
    N2 B1 N6 . . 109.40(15) ?
    N4 B1 N6 . . 109.86(17) ?
    N2 B1 H1 . . 108.8 ?
    N4 B1 H1 . . 108.8 ?
    N6 B1 H1 . . 108.8 ?
    C2 C1 H1A . . 109.5 ?
    C2 C1 H1B . . 109.5 ?
    H1A C1 H1B . . 109.5 ?
    C2 C1 H1C . . 109.5 ?
    H1A C1 H1C . . 109.5 ?
    H1B C1 H1C . . 109.5 ?
    N1 C2 C3 . . 110.2(2) ?
    N1 C2 C1 . . 124.98(19) ?
    C3 C2 C1 . . 124.8(2) ?
    C4 C3 C2 . . 105.85(19) ?
    C4 C3 H3 . . 127.1 ?
    C2 C3 H3 . . 127.1 ?
    N2 C4 C3 . . 107.92(19) ?
    N2 C4 C5 . . 122.5(2) ?
    C3 C4 C5 . . 129.5(2) ?
    C4 C5 H5A . . 109.5 ?
    C4 C5 H5B . . 109.5 ?
    H5A C5 H5B . . 109.5 ?
    C4 C5 H5C . . 109.5 ?
    H5A C5 H5C . . 109.5 ?
    H5B C5 H5C . . 109.5 ?
    C7 C6 H6A . . 109.5 ?
    C7 C6 H6B . . 109.5 ?
    H6A C6 H6B . . 109.5 ?
    C7 C6 H6C . . 109.5 ?
    H6A C6 H6C . . 109.5 ?
    H6B C6 H6C . . 109.5 ?
    N3 C7 C8 . . 110.04(17) ?
    N3 C7 C6 . . 125.19(18) ?
    C8 C7 C6 . . 124.74(18) ?
    C9 C8 C7 . . 106.32(17) ?
    C9 C8 H8 . . 126.8 ?
    C7 C8 H8 . . 126.8 ?
    N4 C9 C8 . . 107.64(17) ?
    N4 C9 C10 . . 123.5(2) ?
    C8 C9 C10 . . 128.87(19) ?
    C9 C10 H10A . . 109.5 ?
    C9 C10 H10B . . 109.5 ?
    H10A C10 H10B . . 109.5 ?
    C9 C10 H10C . . 109.5 ?
    H10A C10 H10C . . 109.5 ?
    H10B C10 H10C . . 109.5 ?
    C12 C11 H11A . . 109.5 ?
    C12 C11 H11B . . 109.5 ?
    H11A C11 H11B . . 109.5 ?
    C12 C11 H11C . . 109.5 ?
    H11A C11 H11C . . 109.5 ?
    H11B C11 H11C . . 109.5 ?
    N5 C12 C13 . . 109.95(18) ?
    N5 C12 C11 . . 126.10(17) ?
    C13 C12 C11 . . 123.96(18) ?
    C14 C13 C12 . . 106.23(17) ?
    C14 C13 H13 . . 126.9 ?
    C12 C13 H13 . . 126.9 ?
    N6 C14 C13 . . 107.86(18) ?
    N6 C14 C15 . . 123.8(2) ?
    C13 C14 C15 . . 128.3(2) ?
    C14 C15 H15A . . 109.5 ?
    C14 C15 H15B . . 109.5 ?
    H15A C15 H15B . . 109.5 ?
    C14 C15 H15C . . 109.5 ?
    H15A C15 H15C . . 109.5 ?
    H15B C15 H15C . . 109.5 ?
    C17A C16A Ir1 . . 111.13(19) ?
    C17A C16A H16A . . 109.4 ?
    Ir1 C16A H16A . . 109.4 ?
    C17A C16A H16B . . 109.4 ?
    Ir1 C16A H16B . . 109.4 ?
    H16A C16A H16B . . 108.0 ?
    C18A C17A C16A . . 105.5(3) ?
    C18A C17A H17A . . 110.6 ?
    C16A C17A H17A . . 110.6 ?
    C18A C17A H17B . . 110.6 ?
    C16A C17A H17B . . 110.6 ?
    H17A C17A H17B . . 108.8 ?
    C17A C18A C19A . . 114.6(3) ?
    C17A C18A H18A . . 108.6 ?
    C19A C18A H18A . . 108.6 ?
    C17A C18A H18B . . 108.6 ?
    C19A C18A H18B . . 108.6 ?
    H18A C18A H18B . . 107.6 ?
    C18A C19A Ir1 . . 111.3(2) ?
    C18A C19A H19A . . 109.4 ?
    Ir1 C19A H19A . . 109.4 ?
    C18A C19A H19B . . 109.4 ?
    Ir1 C19A H19B . . 109.4 ?
    H19A C19A H19B . . 108.0 ?
    C18B C17B H17C . . 108.7 ?
    C18B C17B H17D . . 108.7 ?
    H17C C17B H17D . . 107.6 ?
    C17B C18B H18C . . 110.6 ?
    C17B C18B H18D . . 110.6 ?
    H18C C18B H18D . . 108.7 ?
    P1 C20 H20A . . 109.5 ?
    P1 C20 H20B . . 109.5 ?
    H20A C20 H20B . . 109.5 ?
    P1 C20 H20C . . 109.5 ?
    H20A C20 H20C . . 109.5 ?
    H20B C20 H20C . . 109.5 ?
    P1 C21 H21A . . 109.5 ?
    P1 C21 H21B . . 109.5 ?
    H21A C21 H21B . . 109.5 ?
    P1 C21 H21C . . 109.5 ?
    H21A C21 H21C . . 109.5 ?
    H21B C21 H21C . . 109.5 ?
    P1 C22 H22A . . 109.5 ?
    P1 C22 H22B . . 109.5 ?
    H22A C22 H22B . . 109.5 ?
    P1 C22 H22C . . 109.5 ?
    H22A C22 H22C . . 109.5 ?
    H22B C22 H22C . . 109.5 ?
loop_
    _geom_torsion_atom_site_label_1
    _geom_torsion_atom_site_label_2
    _geom_torsion_atom_site_label_3
    _geom_torsion_atom_site_label_4
    _geom_torsion_site_symmetry_1
    _geom_torsion_site_symmetry_2
    _geom_torsion_site_symmetry_3
    _geom_torsion_site_symmetry_4
    _geom_torsion
    _geom_torsion_publ_flag
    C19A Ir1 P1 C22 . . . . 139.06(10) ?
    C16A Ir1 P1 C22 . . . . -138.85(10) ?
    N3 Ir1 P1 C22 . . . . -42.79(10) ?
    N1 Ir1 P1 C22 . . . . 46.56(10) ?
    C19A Ir1 P1 C20 . . . . -103.39(16) ?
    C16A Ir1 P1 C20 . . . . -21.30(16) ?
    N3 Ir1 P1 C20 . . . . 74.76(16) ?
    N1 Ir1 P1 C20 . . . . 164.11(16) ?
    C19A Ir1 P1 C21 . . . . 17.18(14) ?
    C16A Ir1 P1 C21 . . . . 99.27(14) ?
    N3 Ir1 P1 C21 . . . . -164.67(13) ?
    N1 Ir1 P1 C21 . . . . -75.32(13) ?
    C19A Ir1 N1 C2 . . . . -40.51(19) ?
    N5 Ir1 N1 C2 . . . . -131.63(19) ?
    N3 Ir1 N1 C2 . . . . 146.71(19) ?
    P1 Ir1 N1 C2 . . . . 52.85(19) ?
    C19A Ir1 N1 N2 . . . . 135.43(13) ?
    N5 Ir1 N1 N2 . . . . 44.31(12) ?
    N3 Ir1 N1 N2 . . . . -37.35(12) ?
    P1 Ir1 N1 N2 . . . . -131.21(11) ?
    C2 N1 N2 C4 . . . . -0.2(2) ?
    Ir1 N1 N2 C4 . . . . -177.32(13) ?
    C2 N1 N2 B1 . . . . 175.50(16) ?
    Ir1 N1 N2 B1 . . . . -1.7(2) ?
    C16A Ir1 N3 C7 . . . . 37.8(2) ?
    N5 Ir1 N3 C7 . . . . 128.7(2) ?
    P1 Ir1 N3 C7 . . . . -52.3(2) ?
    N1 Ir1 N3 C7 . . . . -145.5(2) ?
    C16A Ir1 N3 N4 . . . . -147.08(13) ?
    N5 Ir1 N3 N4 . . . . -56.23(12) ?
    P1 Ir1 N3 N4 . . . . 122.79(12) ?
    N1 Ir1 N3 N4 . . . . 29.60(12) ?
    C7 N3 N4 C9 . . . . 0.9(2) ?
    Ir1 N3 N4 C9 . . . . -175.78(13) ?
    C7 N3 N4 B1 . . . . -167.66(17) ?
    Ir1 N3 N4 B1 . . . . 15.7(2) ?
    C19A Ir1 N5 C12 . . . . 45.3(2) ?
    C16A Ir1 N5 C12 . . . . -36.8(2) ?
    N3 Ir1 N5 C12 . . . . -132.7(2) ?
    N1 Ir1 N5 C12 . . . . 137.5(2) ?
    C19A Ir1 N5 N6 . . . . -132.07(13) ?
    C16A Ir1 N5 N6 . . . . 145.77(13) ?
    N3 Ir1 N5 N6 . . . . 49.90(12) ?
    N1 Ir1 N5 N6 . . . . -39.86(12) ?
    C12 N5 N6 C14 . . . . -1.0(2) ?
    Ir1 N5 N6 C14 . . . . 177.18(13) ?
    C12 N5 N6 B1 . . . . 177.15(17) ?
    Ir1 N5 N6 B1 . . . . -4.7(2) ?
    C4 N2 B1 N4 . . . . -123.3(2) ?
    N1 N2 B1 N4 . . . . 62.0(2) ?
    C4 N2 B1 N6 . . . . 115.2(2) ?
    N1 N2 B1 N6 . . . . -59.4(2) ?
    C9 N4 B1 N2 . . . . 121.1(2) ?
    N3 N4 B1 N2 . . . . -72.6(2) ?
    C9 N4 B1 N6 . . . . -117.7(2) ?
    N3 N4 B1 N6 . . . . 48.6(2) ?
    C14 N6 B1 N2 . . . . -116.6(2) ?
    N5 N6 B1 N2 . . . . 65.6(2) ?
    C14 N6 B1 N4 . . . . 121.2(2) ?
    N5 N6 B1 N4 . . . . -56.6(2) ?
    N2 N1 C2 C3 . . . . -0.1(2) ?
    Ir1 N1 C2 C3 . . . . 176.12(14) ?
    N2 N1 C2 C1 . . . . 179.2(2) ?
    Ir1 N1 C2 C1 . . . . -4.5(3) ?
    N1 C2 C3 C4 . . . . 0.3(2) ?
    C1 C2 C3 C4 . . . . -179.0(2) ?
    N1 N2 C4 C3 . . . . 0.4(2) ?
    B1 N2 C4 C3 . . . . -174.72(18) ?
    N1 N2 C4 C5 . . . . 178.7(2) ?
    B1 N2 C4 C5 . . . . 3.6(3) ?
    C2 C3 C4 N2 . . . . -0.4(2) ?
    C2 C3 C4 C5 . . . . -178.6(2) ?
    N4 N3 C7 C8 . . . . -1.2(2) ?
    Ir1 N3 C7 C8 . . . . 174.17(15) ?
    N4 N3 C7 C6 . . . . 176.69(19) ?
    Ir1 N3 C7 C6 . . . . -7.9(3) ?
    N3 C7 C8 C9 . . . . 1.1(2) ?
    C6 C7 C8 C9 . . . . -176.8(2) ?
    N3 N4 C9 C8 . . . . -0.2(2) ?
    B1 N4 C9 C8 . . . . 167.3(2) ?
    N3 N4 C9 C10 . . . . 179.1(2) ?
    B1 N4 C9 C10 . . . . -13.4(3) ?
    C7 C8 C9 N4 . . . . -0.5(2) ?
    C7 C8 C9 C10 . . . . -179.7(2) ?
    N6 N5 C12 C13 . . . . 0.3(2) ?
    Ir1 N5 C12 C13 . . . . -177.23(15) ?
    N6 N5 C12 C11 . . . . -179.78(19) ?
    Ir1 N5 C12 C11 . . . . 2.7(3) ?
    N5 C12 C13 C14 . . . . 0.5(2) ?
    C11 C12 C13 C14 . . . . -179.4(2) ?
    N5 N6 C14 C13 . . . . 1.3(2) ?
    B1 N6 C14 C13 . . . . -176.71(19) ?
    N5 N6 C14 C15 . . . . -176.8(2) ?
    B1 N6 C14 C15 . . . . 5.2(3) ?
    C12 C13 C14 N6 . . . . -1.1(2) ?
    C12 C13 C14 C15 . . . . 176.9(2) ?
    C19A Ir1 C16A C17A . . . . 29.0(2) ?
    N5 Ir1 C16A C17A . . . . 120.0(2) ?
    N3 Ir1 C16A C17A . . . . -158.2(2) ?
    P1 Ir1 C16A C17A . . . . -64.3(2) ?
    Ir1 C16A C17A C18A . . . . -42.2(4) ?
    C16A C17A C18A C19A . . . . 36.2(5) ?
    C17A C18A C19A Ir1 . . . . -14.3(4) ?
    C16A Ir1 C19A C18A . . . . -8.1(2) ?
    N5 Ir1 C19A C18A . . . . -99.6(2) ?
    P1 Ir1 C19A C18A . . . . 81.2(2) ?
    N1 Ir1 C19A C18A . . . . 174.6(2) ?
_iucr_refine_instructions_details
;
TITL 758 in P2(1)/n, (TpMe2)Ir(PMe3)C4H8 M-37, fr2013
CELL 0.71073  11.1865  18.1771  13.4748  90.000 112.883  90.000
ZERR    4.00   0.0005   0.0008   0.0006   0.000   0.001   0.000
LATT  1
SYMM 0.5-X, 0.5+Y, 0.5-Z
SFAC   C   H   B   N   P   IR
UNIT  88 156   4  24   4   4
TEMP -100
L.S. 20
BOND $H
CONF
FMAP 2
PLAN 10
ACTA
OMIT -2 60
rem  Restraints applied for stabilizing the splitting of
rem  C17A/C17B and C18A/C18B. The pairs C16A/C16B and
rem  C19A/C19B are non-split positions (EXYZ and EADP) needed
rem  to define the differing CH2 hydrogen positions.
delu 0.001 0.001 C16a C17a C18a C19a
delu 0.001 0.001 C16b C17b C18b C19b
exyz c16A  c16B
eadp c16A  c16B
exyz c19A c19B
eadp c19A c19B
rem not used eadp c17A c17B
eadp c18A c18B
sadi .0001  c16a c17a  c17a c18a  c18a c19a   c16b c17b  c17b c18b  c18b c19b
WGHT    0.018800    1.535400
FVAR       0.26235
IR1   6    0.330539    0.149427    0.140251    11.00000    0.01893    0.02738 =
         0.02017    0.00218    0.00933    0.00079
P1    5    0.131559    0.178849    0.022612    11.00000    0.01929    0.02721 =
         0.02847    0.00237    0.00746   -0.00024
N1    4    0.411012    0.262486    0.133715    11.00000    0.02663    0.03153 =
         0.02383    0.00111    0.00800   -0.00452
N2    4    0.525416    0.265109    0.118527    11.00000    0.03025    0.03941 =
         0.02558   -0.00329    0.01223   -0.01217
N3    4    0.397822    0.112562    0.013300    11.00000    0.02335    0.03616 =
         0.02252   -0.00091    0.00977   -0.00011
N4    4    0.506148    0.148453    0.013105    11.00000    0.02506    0.04273 =
         0.02283   -0.00091    0.01369   -0.00144
N5    4    0.528803    0.120078    0.243828    11.00000    0.02140    0.03454 =
         0.02249   -0.00036    0.00960    0.00223
N6    4    0.624432    0.148893    0.214630    11.00000    0.01979    0.04765 =
         0.02348   -0.00245    0.00960   -0.00011
B1    3    0.592144    0.193909    0.110255    11.00000    0.02379    0.04794 =
         0.02540   -0.00185    0.01342   -0.00777
AFIX  13
H1    2    0.674811    0.206071    0.101718    11.00000   -1.20000
AFIX   0
C1    1    0.264071    0.356884    0.163102    11.00000    0.04515    0.03307 =
         0.06915    0.00077    0.01691    0.00795
AFIX 137
H1A   2    0.236569    0.317807    0.199703    11.00000   -1.50000
H1B   2    0.194028    0.367405    0.093396    11.00000   -1.50000
H1C   2    0.284243    0.401412    0.207604    11.00000   -1.50000
AFIX   0
C2    1    0.381634    0.332613    0.145787    11.00000    0.03510    0.03291 =
         0.02757    0.00217    0.00465   -0.00137
C3    1    0.476672    0.379824    0.138566    11.00000    0.04931    0.03156 =
         0.03183    0.00051    0.00727   -0.01082
AFIX  43
H3    2    0.479134    0.431921    0.144644    11.00000   -1.20000
AFIX   0
C4    1    0.565218    0.335599    0.120974    11.00000    0.04726    0.04373 =
         0.03049   -0.00288    0.01476   -0.02273
C5    1    0.689911    0.355925    0.108840    11.00000    0.05939    0.06765 =
         0.05751   -0.00742    0.02946   -0.03575
AFIX 137
H5A   2    0.697298    0.409604    0.107483    11.00000   -1.50000
H5B   2    0.689383    0.335323    0.041462    11.00000   -1.50000
H5C   2    0.763868    0.336020    0.169712    11.00000   -1.50000
AFIX   0
C6    1    0.251002    0.013736   -0.099824    11.00000    0.03879    0.05235 =
         0.03636   -0.01116    0.00942   -0.00830
AFIX 137
H6A   2    0.229264    0.005332   -0.036952    11.00000   -1.50000
H6B   2    0.276308   -0.032937   -0.122490    11.00000   -1.50000
H6C   2    0.175270    0.033859   -0.158876    11.00000   -1.50000
AFIX   0
C7    1    0.360481    0.066763   -0.071232    11.00000    0.02892    0.03663 =
         0.02358   -0.00165    0.00762    0.00425
C8    1    0.442371    0.074147   -0.126644    11.00000    0.03777    0.04728 =
         0.02495   -0.00568    0.01438    0.00506
AFIX  43
H8    2    0.436146    0.048595   -0.189971    11.00000   -1.20000
AFIX   0
C9    1    0.533339    0.125470   -0.071665    11.00000    0.03581    0.04826 =
         0.02593    0.00068    0.01897    0.00440
C10   1    0.643771    0.154463   -0.095991    11.00000    0.05417    0.06889 =
         0.04436   -0.00494    0.03708   -0.00780
AFIX 137
H10A  2    0.635744    0.207979   -0.104909    11.00000   -1.50000
H10B  2    0.642306    0.131993   -0.162565    11.00000   -1.50000
H10C  2    0.725796    0.142459   -0.036477    11.00000   -1.50000
AFIX   0
C11   1    0.528083    0.040342    0.397107    11.00000    0.04299    0.04742 =
         0.02873    0.01114    0.00802    0.00132
AFIX 137
H11A  2    0.468152    0.072795    0.413420    11.00000   -1.50000
H11B  2    0.594930    0.022517    0.464482    11.00000   -1.50000
H11C  2    0.480062   -0.001597    0.354406    11.00000   -1.50000
AFIX   0
C12   1    0.590537    0.081834    0.334832    11.00000    0.02932    0.03641 =
         0.02288   -0.00022    0.00737    0.00661
C13   1    0.724428    0.086398    0.364045    11.00000    0.02731    0.05221 =
         0.02666   -0.00310    0.00364    0.01126
AFIX  43
H13   2    0.789806    0.064079    0.424693    11.00000   -1.20000
AFIX   0
C14   1    0.742712    0.129486    0.287795    11.00000    0.02143    0.05932 =
         0.02881   -0.00853    0.00818    0.00301
C15   1    0.867610    0.154676    0.283576    11.00000    0.02228    0.09963 =
         0.04962   -0.00622    0.01251   -0.00312
AFIX 137
H15A  2    0.871167    0.208547    0.285725    11.00000   -1.50000
H15B  2    0.873403    0.137268    0.216756    11.00000   -1.50000
H15C  2    0.940284    0.134755    0.345476    11.00000   -1.50000
AFIX   0
part 1  10.5
C16A  1    0.261249    0.047067    0.163883    10.50000    0.03582    0.02801 =
         0.03414    0.00565    0.01669    0.00207
AFIX  23
H16A  2    0.221026    0.021428    0.093843    10.50000   -1.20000
H16B  2    0.334626    0.016686    0.211417    10.50000   -1.20000
AFIX   0
C17A  1    0.160697    0.055373    0.214904    10.50000    0.03334    0.03844 =
         0.04029    0.01279    0.01867   -0.00275
AFIX  23
H17A  2    0.075786    0.070892    0.160254    10.50000   -1.20000
H17B  2    0.149231    0.008279    0.247050    10.50000   -1.20000
AFIX   0
C18A  1    0.215704    0.114623    0.302208    10.50000    0.01721    0.05851 =
         0.03781    0.00237    0.01810    0.00269
AFIX  23
H18A  2    0.275545    0.090823    0.369195    10.50000   -1.20000
H18B  2    0.143301    0.136174    0.317385    10.50000   -1.20000
AFIX   0
C19A  1    0.288556    0.177071    0.272847    10.50000    0.03273    0.03565 =
         0.02873    0.00025    0.01801    0.00262
AFIX  23
H19A  2    0.370335    0.187545    0.335108    10.50000   -1.20000
H19B  2    0.234834    0.222213    0.256663    10.50000   -1.20000
AFIX   0
part 2  10.5
C16B  1    0.261249    0.047067    0.163883    10.50000    0.03582    0.02801 =
         0.03414    0.00565    0.01669    0.00207
AFIX  23
H16C  2    0.190349    0.031238    0.096258    10.50000   -1.20000
H16D  2    0.331911    0.010334    0.182051    10.50000   -1.20000
AFIX   0
C17B  1    0.210585    0.049753    0.254721    10.50000    0.03409    0.04333 =
         0.03178    0.00806    0.01446   -0.00977
AFIX  23
H17C  2    0.129676    0.020549    0.232663    10.50000   -1.20000
H17D  2    0.275309    0.026249    0.319682    10.50000   -1.20000
AFIX   0
C18B  1    0.183080    0.127783    0.284186    10.50000    0.01721    0.05851 =
         0.03781    0.00237    0.01810    0.00269
AFIX  23
H18C  2    0.187400    0.129165    0.358953    10.50000   -1.20000
H18D  2    0.095835    0.144317    0.234862    10.50000   -1.20000
AFIX   0
C19B  1    0.288556    0.177071    0.272847    10.50000    0.03273    0.03565 =
         0.02873    0.00025    0.01801    0.00262
AFIX  23
H19C  2    0.368593    0.172891    0.338918    10.50000   -1.20000
H19D  2    0.259441    0.228937    0.266049    10.50000   -1.20000
AFIX   0
part 0
C20   1    0.014755    0.106662   -0.042390    11.00000    0.02192    0.03989 =
         0.13619   -0.00212   -0.00399   -0.00606
AFIX  33
H20A  2   -0.067000    0.128853   -0.090768    11.00000   -1.50000
H20B  2   -0.000666    0.077337    0.012510    11.00000   -1.50000
H20C  2    0.048976    0.074889   -0.083948    11.00000   -1.50000
AFIX   0
C21   1    0.021829    0.236095    0.060931    11.00000    0.03461    0.08714 =
         0.04498   -0.00445    0.01365    0.02435
AFIX  33
H21A  2   -0.059898    0.242854   -0.001493    11.00000   -1.50000
H21B  2    0.062121    0.284131    0.085801    11.00000   -1.50000
H21C  2    0.004503    0.211956    0.119004    11.00000   -1.50000
AFIX   0
C22   1    0.137535    0.226367   -0.092854    11.00000    0.03560    0.05674 =
         0.02922    0.01349    0.00933    0.00882
AFIX  33
H22A  2    0.049184    0.238518   -0.142692    11.00000   -1.50000
H22B  2    0.178613    0.194681   -0.129346    11.00000   -1.50000
H22C  2    0.188054    0.271723   -0.069271    11.00000   -1.50000
HKLF 4
REM  758irm in P2(1)/n, j3fr MP (Tp*)Ir(PMe3)C4H8 M-37, fr21013
REM R1 =  0.0165 for   6892 Fo > 4sig(Fo)  and  0.0185 for all   7359 data
REM    298 parameters refined using     25 restraints
END
WGHT      0.0188      1.6731
REM Highest difference peak  0.856,  deepest hole -0.317,  1-sigma level  0.071
Q1    1   0.1711  0.0516  0.3624  11.00000  0.05    0.86
Q2    1   0.3814  0.1490  0.1115  11.00000  0.05    0.80
Q3    1   0.3868  0.1527  0.1911  11.00000  0.05    0.66
Q4    1   0.2887  0.1488  0.1764  11.00000  0.05    0.65
Q5    1   0.3290  0.1173  0.1146  11.00000  0.05    0.65
Q6    1   0.2590  0.1463  0.0836  11.00000  0.05    0.60
Q7    1   0.2956  0.1816  0.1077  11.00000  0.05    0.60
Q8    1   0.5014  0.3566  0.0816  11.00000  0.05    0.52
Q9    1   0.0559  0.2537  0.1264  11.00000  0.05    0.45
Q10   1   0.0487  0.2598  0.0359  11.00000  0.05    0.40
;
data_global
_journal_date_recd_electronic     2013-03-17
_journal_date_accepted     2013-03-23
_journal_name_full     'Acta Crystallographica, Section E'
_journal_year     2013
_journal_volume     69
_journal_issue      5
_journal_page_first     m234
_journal_page_last     m235
_journal_paper_category     QM
_journal_paper_doi     10.1107/S1600536813008040
_journal_coeditor_code     GK2565
_publ_contact_author_name     'Kurt Mereiter'
_publ_contact_author_address
;
Institute of Chemical Technologies and Analytics
Vienna University of Technology
Getreidemarkt 9/164SC
A-1060 Vienna
Austria
;
_publ_contact_author_email     'kurt.mereiter@tuwien.ac.at'
_publ_contact_author_fax     '43 1 58801 17199'
_publ_contact_author_phone     '43 1 58801 17111'
_publ_section_title
;\
(Butane-1,4-diyl)(trimethylphosphane-\k<i>P</i>)[tris(3,5-dimethylpyrazol-1-\
yl-\k<i>N</i>^2^)hydroborato]iridium(III)
;
loop_
    _publ_author_name
    _publ_author_footnote
    _publ_author_address
    'G\'omez , Margarita ' .
;
Instituto de Investigaciones Qu\'imicas (IIQ) and
Departamento de Qu\'imica Inorg\'anica,
Consejo Superior de Investigaciones Cientificas (CSIC) and
Universidad de Sevilla, Avenida Am\'erico Vespucio 49, 41092 Sevilla, Spain
;
    'Santos, Laura L. ' .
;
Instituto de Investigaciones Qu\'imicas (IIQ) and
Departamento de Qu\'imica Inorg\'anica,
Consejo Superior de Investigaciones Cientificas (CSIC) and
Universidad de Sevilla, Avenida Am\'erico Vespucio 49, 41092 Sevilla, Spain
;
    'Paneque, Margarita' .
;
Instituto de Investigaciones Qu\'imicas (IIQ) and
Departamento de Qu\'imica Inorg\'anica,
Consejo Superior de Investigaciones Cientificas (CSIC) and
Universidad de Sevilla, Avenida Am\'erico Vespucio 49, 41092 Sevilla, Spain
;
    'Mereiter, Kurt' .
;
Institute of Chemical Technologies and Analytics
Vienna University of Technology
Getreidemarkt 9/164SC
A-1060 Vienna
Austria
;
