# Supplementary material for: (Butane-1,4-di­yl)(trimethyl­phosphane-κP)[tris­(3,5-dimethyl­pyrazol-1-yl-κN 2)hydro­borato]iridium(III)
Source: Acta Crystallogr Sect E Struct Rep Online. 2013 Apr 5;69(Pt 5):m234–5. doi: 10.1107/S1600536813008040 (PMC3647789; doi:10.1107/S1600536813008040)
Supplement: Supplementary file 2 [file e-69-0m234-Isup2.hkl]

# 
# h,k,l, Fc-squared, Fo-squared, sigma(Fo-squared) and status flag 
# 
data_I
_shelx_title '758 in P2(1)/n, (TpMe2)Ir(C4H8)(PMe3), M-37, fr2013' 
_shelx_refln_list_code          4 
_shelx_F_calc_maximum      398.43 
_exptl_crystal_F_000      1240.00 
_reflns_d_resolution_high  0.7108 
 
loop_ 
 _symmetry_equiv_pos_as_xyz 
 'x, y, z' 
 '-x+1/2, y+1/2, -z+1/2' 
 '-x, -y, -z' 
 'x-1/2, -y-1/2, z-1/2' 
 
_cell_length_a    11.1865 
_cell_length_b    18.1771 
_cell_length_c    13.4748 
_cell_angle_alpha  90.000 
_cell_angle_beta  112.883 
_cell_angle_gamma  90.000 
 
_shelx_F_squared_multiplier     1.000 
 
loop_ 
 _refln_index_h 
 _refln_index_k 
 _refln_index_l 
 _refln_F_squared_calc 
 _refln_F_squared_meas 
 _refln_F_squared_sigma 
 _refln_observed_status 
   2   0   0    13651.04    14284.28    145.55 o 
   4   0   0     7850.11     7439.10     79.40 o 
   6   0   0    39977.21    38277.02    388.03 o 
   8   0   0     1086.85     1097.98     21.23 o 
  10   0   0     2424.06     2516.40     48.48 o 
  12   0   0     6564.37     6351.70    124.83 o 
  14   0   0     2374.44     2589.62     86.74 o 
   1   1   0    19373.61    20247.16    162.50 o 
   2   1   0     8088.47     8553.67     62.79 o 
   3   1   0    13923.50    14341.23    103.94 o 
   4   1   0    29526.68    30345.69    216.95 o 
   5   1   0     3900.13     3789.20     31.51 o 
   6   1   0       46.75       37.45      4.71 o 
   7   1   0      758.88      741.62     11.46 o 
   8   1   0     4403.10     4252.38     41.23 o 
   9   1   0     6204.19     6098.07     62.30 o 
  10   1   0    15661.84    15474.48    140.41 o 
  11   1   0     1846.15     1818.38     33.26 o 
  12   1   0      197.95      220.53     18.84 o 
  13   1   0      315.76      344.00     22.55 o 
  14   1   0     1911.61     2052.70     47.56 o 
   0   2   0    28286.36    31823.69    341.09 o 
   1   2   0    61679.91    59831.14    802.53 o 
   2   2   0      320.41      343.82      5.29 o 
   3   2   0      708.73      758.41      9.55 o 
   4   2   0     9605.10     9964.08     74.12 o 
   5   2   0    43962.73    45074.03    321.30 o 
   6   2   0     5807.66     5558.31     44.98 o 
   7   2   0    27994.54    27754.36    201.80 o 
   8   2   0      146.74      151.91      7.89 o 
   9   2   0     1439.59     1267.39     23.71 o 
  10   2   0       42.73       42.00      9.85 o 
  11   2   0     6864.18     6710.06     78.75 o 
  12   2   0      340.66      328.32     18.67 o 
  13   2   0     4018.86     3951.74     65.88 o 
  14   2   0      106.91       82.18     19.72 o 
   1   3   0     5385.47     5888.56     62.61 o 
   2   3   0     6392.52     6608.00     49.23 o 
   3   3   0    44953.70    46537.98    386.44 o 
   4   3   0     2514.89     2345.96     22.57 o 
   5   3   0    18261.31    19049.61    148.97 o 
   6   3   0      423.54      433.68      9.99 o 
   7   3   0     2236.66     2272.89     28.20 o 
   8   3   0     3025.79     2909.12     31.32 o 
   9   3   0    17848.40    17635.98    143.57 o 
  10   3   0     1023.77      956.37     26.29 o 
  11   3   0     7626.36     7535.57     86.38 o 
  12   3   0        1.87        8.39     12.23 o 
  13   3   0      679.50      690.58     29.55 o 
  14   3   0       70.96       67.07     19.22 o 
   0   4   0   158745.72   141043.81   4369.89 o 
   1   4   0    11510.70    12058.01     87.03 o 
   2   4   0    11895.77    12304.93     89.32 o 
   3   4   0      173.72      248.03      5.81 o 
   4   4   0     6454.15     6296.72     52.47 o 
   5   4   0    10355.65    10044.57     81.68 o 
   6   4   0    28257.46    27931.54    216.86 o 
   7   4   0    10934.55    10777.83     89.51 o 
   8   4   0     3453.04     3323.36     37.18 o 
   9   4   0       54.52       59.28      7.82 o 
  10   4   0      850.66      830.93     25.15 o 
  11   4   0     1362.20     1380.01     29.60 o 
  12   4   0     4446.89     4433.17     60.27 o 
  13   4   0     1215.49     1280.15     31.95 o 
  14   4   0     1748.28     1794.65     44.92 o 
   1   5   0     6043.18     6332.36     50.38 o 
   2   5   0    28983.35    30026.43    214.33 o 
   3   5   0      680.75      757.84     10.24 o 
   4   5   0    41099.95    41760.95    318.57 o 
   5   5   0     1926.57     2096.10     22.23 o 
   6   5   0     1402.86     1467.68     18.47 o 
   7   5   0      378.44      374.09     10.83 o 
   8   5   0    13578.14    13516.51    119.97 o 
   9   5   0       67.69       85.66      9.40 o 
  10   5   0    12579.20    12526.67    129.39 o 
  11   5   0      301.12      299.74     16.97 o 
  12   5   0      747.64      734.20     24.69 o 
  13   5   0       14.43        0.46     13.90 o 
  14   5   0     3312.23     3503.18    108.71 o 
   0   6   0    56079.58    58427.30    606.96 o 
   1   6   0     2572.33     2569.47     21.21 o 
   2   6   0    29343.57    30879.72    263.49 o 
   3   6   0       44.63       48.96      3.60 o 
   4   6   0    14052.87    14440.71    106.28 o 
   5   6   0    12516.75    13199.21    105.84 o 
   6   6   0    22766.63    22306.21    175.17 o 
   7   6   0     9037.50     8686.88     74.23 o 
   8   6   0     1610.64     1542.34     26.14 o 
   9   6   0     4145.59     3811.60     44.22 o 
  10   6   0     1616.34     1552.52     30.52 o 
  11   6   0     2175.94     2165.01     37.90 o 
  12   6   0     3313.26     3275.21     49.87 o 
  13   6   0     2928.33     2790.22     47.12 o 
  14   6   0     1030.15     1099.68     37.54 o 
   1   7   0    16829.40    17152.64    123.99 o 
   2   7   0      219.14      230.18      5.86 o 
   3   7   0    30616.58    30577.30    219.06 o 
   4   7   0     4582.39     4433.97     36.37 o 
   5   7   0    13910.02    13694.47    109.83 o 
   6   7   0     2726.56     2778.19     29.02 o 
   7   7   0     8088.80     7985.16    119.52 o 
   8   7   0     1737.51     1622.75     29.20 o 
   9   7   0    12999.34    12852.42    118.38 o 
  10   7   0      524.81      538.79     17.68 o 
  11   7   0     4371.78     4305.48     57.95 o 
  12   7   0       84.01       76.31     14.66 o 
  13   7   0      356.22      367.65     20.83 o 
   0   8   0    11354.16    12244.52    127.31 o 
   1   8   0    38202.25    39369.40    280.10 o 
   2   8   0       26.43       39.91      5.46 o 
   3   8   0     1750.91     1783.23     20.10 o 
   4   8   0     1567.55     1711.12     17.63 o 
   5   8   0    16051.26    15833.02    117.36 o 
   6   8   0     4049.25     3931.03     37.99 o 
   7   8   0    15728.53    15677.71    138.68 o 
   8   8   0     1046.80     1031.61     20.34 o 
   9   8   0     1689.22     1580.77     25.98 o 
  10   8   0       34.46       43.78     10.10 o 
  11   8   0     6532.02     6427.32     90.08 o 
  12   8   0     1596.20     1571.17     34.15 o 
  13   8   0     4197.01     4204.80     84.10 o 
   1   9   0     4744.37     5003.23     39.87 o 
   2   9   0    20816.65    21606.91    156.46 o 
   3   9   0     6210.59     6219.72     49.07 o 
   4   9   0    18073.34    18569.88    136.25 o 
   5   9   0     7803.58     7628.88     60.18 o 
   6   9   0      352.92      315.01     11.12 o 
   7   9   0     1111.48     1007.71     20.96 o 
   8   9   0     3335.78     3357.49     40.16 o 
   9   9   0     4116.16     4014.03     46.94 o 
  10   9   0     7285.07     7090.58     73.90 o 
  11   9   0     1922.83     1887.73     39.00 o 
  12   9   0       80.42       76.24     16.15 o 
  13   9   0      426.87      432.66     22.23 o 
   0  10   0    64829.71    68541.12    690.01 o 
   1  10   0      138.59      136.76     12.95 o 
   2  10   0    10672.80    10368.92     78.23 o 
   3  10   0      758.57      675.20     10.97 o 
   4  10   0     5183.44     5242.59     43.30 o 
   5  10   0       91.16      112.81      6.78 o 
   6  10   0    25231.47    25113.93    235.04 o 
   7  10   0        7.37       14.51      7.71 o 
   8  10   0     5373.66     5286.12     56.45 o 
   9  10   0      512.85      483.21     16.25 o 
  10  10   0     1901.63     1829.24     30.11 o 
  11  10   0        1.44       17.99     12.87 o 
  12  10   0     5590.10     5590.70     72.74 o 
  13  10   0      247.81      273.98     23.15 o 
   1  11   0     3733.79     3793.06     34.50 o 
   2  11   0    14595.22    14527.31    107.86 o 
   3  11   0    11146.26    10990.19     83.50 o 
   4  11   0    13355.14    13537.47    101.87 o 
   5  11   0     1627.25     1611.05     24.95 o 
   6  11   0      349.28      313.48     13.77 o 
   7  11   0     3791.80     3682.30     42.48 o 
   8  11   0     5573.01     5407.99     57.96 o 
   9  11   0     4080.51     4001.10     47.76 o 
  10  11   0     4608.19     4551.67     53.79 o 
  11  11   0      388.48      377.06     16.99 o 
  12  11   0       94.01      101.29     18.03 o 
  13  11   0       35.25       38.53     20.71 o 
   0  12   0     3771.21     4037.56     49.05 o 
   1  12   0    13589.50    13951.96    104.20 o 
   2  12   0      681.01      715.15     12.16 o 
   3  12   0      183.99      191.65      6.86 o 
   4  12   0     3385.69     3384.19     35.00 o 
   5  12   0    10091.87    10029.58    147.22 o 
   6  12   0      617.54      610.16     17.73 o 
   7  12   0    18883.67    18422.15    162.80 o 
   8  12   0      133.21      124.61     10.98 o 
   9  12   0      564.66      535.14     17.90 o 
  10  12   0      141.82      136.54     14.06 o 
  11  12   0     3969.08     3871.41     54.68 o 
  12  12   0      102.55      125.34     18.53 o 
   1  13   0     4075.68     4027.59     35.21 o 
   2  13   0     3006.50     2954.33     31.71 o 
   3  13   0    24308.40    24435.46    178.76 o 
   4  13   0     1646.76     1577.95     33.64 o 
   5  13   0     5420.73     5174.33     59.07 o 
   6  13   0       47.17       51.59      9.03 o 
   7  13   0     3073.71     2955.58     37.62 o 
   8  13   0     1125.00     1022.10     24.24 o 
   9  13   0     7597.18     7527.94     85.36 o 
  10  13   0      288.69      263.29     16.45 o 
  11  13   0     1739.30     1801.02     36.14 o 
  12  13   0        9.23       27.03     19.93 o 
   0  14   0    11251.22    11634.45    125.99 o 
   1  14   0     3464.95     3444.37     33.67 o 
   2  14   0     5559.98     5388.30     54.50 o 
   3  14   0        3.52       13.22      6.01 o 
   4  14   0     1404.43     1404.01     24.44 o 
   5  14   0      958.62      978.95     21.00 o 
   6  14   0     9637.81     9670.50    100.85 o 
   7  14   0     5555.76     5351.22     63.68 o 
   8  14   0     3826.77     3642.39     49.35 o 
   9  14   0       49.93       61.90     12.59 o 
  10  14   0      609.91      610.28     22.15 o 
  11  14   0      774.35      790.53     25.88 o 
  12  14   0     3764.22     3933.74     77.20 o 
   1  15   0     1484.03     1399.64     20.85 o 
   2  15   0    13898.15    14078.39    114.99 o 
   3  15   0       18.20       14.34      6.99 o 
   4  15   0    12125.77    12197.50    121.85 o 
   5  15   0       94.77       93.48     10.30 o 
   6  15   0       43.35       43.98     14.63 o 
   7  15   0       85.83      103.21     12.02 o 
   8  15   0     8069.38     8081.57     90.33 o 
   9  15   0        1.88        0.74     11.45 o 
  10  15   0     3853.91     3862.99     55.06 o 
  11  15   0        5.98       12.19     15.66 o 
   0  16   0     6213.53     6158.87     87.50 o 
   1  16   0     1736.87     1679.97     29.25 o 
   2  16   0     2807.28     2758.23     30.62 o 
   3  16   0       41.58       54.37      8.56 o 
   4  16   0     1141.35     1156.97     23.38 o 
   5  16   0     2804.75     2594.88     42.86 o 
   6  16   0     5782.92     5745.85     71.17 o 
   7  16   0     4467.86     4454.91     56.95 o 
   8  16   0     1616.28     1579.58     31.49 o 
   9  16   0      348.82      359.62     18.17 o 
  10  16   0      237.25      257.38     17.79 o 
  11  16   0     1182.92     1185.93     35.03 o 
   1  17   0     6987.21     6791.48     67.37 o 
   2  17   0      822.89      841.65     20.60 o 
   3  17   0    12678.70    12733.03    144.23 o 
   4  17   0      589.95      562.82     17.87 o 
   5  17   0     2047.13     1997.59     37.58 o 
   6  17   0       42.91       46.75     12.17 o 
   7  17   0     2447.75     2464.72     42.96 o 
   8  17   0      115.55      138.82     14.91 o 
   9  17   0     3812.99     3795.45     54.58 o 
  10  17   0      218.38      194.76     19.55 o 
   0  18   0      805.59      789.37     25.86 o 
   1  18   0     4455.56     4419.64     55.51 o 
   2  18   0      668.31      636.15     19.16 o 
   3  18   0      191.78      171.33     14.47 o 
   4  18   0       99.95      111.78     13.76 o 
   5  18   0     2484.40     2355.79     42.31 o 
   6  18   0      602.27      605.44     23.67 o 
   7  18   0     5535.53     5386.77     76.21 o 
   8  18   0      644.76      643.70     29.88 o 
   9  18   0      518.12      539.32     28.66 o 
  10  18   0       34.48       50.27     24.27 o 
   1  19   0     1036.86     1004.74     23.51 o 
   2  19   0     4159.92     4207.50     53.38 o 
   3  19   0     3276.22     3122.68     49.67 o 
   4  19   0     4884.44     4836.03     72.14 o 
   5  19   0      299.80      295.78     17.98 o 
   6  19   0       32.60       30.24     13.24 o 
   7  19   0      863.41      896.34     31.79 o 
   8  19   0     2432.25     2370.52     47.27 o 
   9  19   0      809.74      857.82     43.42 o 
   0  20   0     5172.90     5462.21    120.81 o 
   1  20   0        1.27       -7.33     10.33 o 
   2  20   0     2637.42     2647.92     67.27 o 
   3  20   0        0.79       24.15     12.85 o 
   4  20   0      563.26      536.07     22.72 o 
   5  20   0      164.10      154.49     16.15 o 
   6  20   0     4742.64     4687.37     69.90 o 
   7  20   0      183.73      163.30     18.17 o 
   8  20   0     1820.88     1808.18     41.87 o 
   9  20   0       34.94        6.21     36.25 o 
   1  21   0      442.97      509.02     19.22 o 
   2  21   0     4254.30     4219.58     62.47 o 
   3  21   0     2389.27     2337.72     45.72 o 
   4  21   0     2394.11     2409.16     44.96 o 
   5  21   0      664.25      643.86     25.88 o 
   6  21   0       60.43       61.58     16.24 o 
   7  21   0      274.24      306.37     25.70 o 
   8  21   0     1362.47     1414.36     64.60 o 
   0  22   0       64.63       43.06     18.41 o 
   1  22   0     3601.59     3692.13     57.58 o 
   2  22   0       15.49       33.06     13.61 o 
   3  22   0       38.28       73.36     14.87 o 
   4  22   0       31.28       73.25     15.64 o 
   5  22   0     1877.44     1795.40     39.86 o 
   6  22   0      194.88      173.52     25.20 o 
   7  22   0     3423.88     3467.10     61.00 o 
   1  23   0     1050.63     1035.58     43.25 o 
   2  23   0      149.57      147.69     18.70 o 
   3  23   0     4646.60     4728.42     71.07 o 
   4  23   0      397.88      421.13     23.02 o 
   5  23   0      395.52      416.70     23.26 o 
   6  23   0      187.63      241.05     21.32 o 
   0  24   0     2650.02     2660.33     95.96 o 
   1  24   0      272.75      249.07     21.41 o 
   2  24   0      816.29      804.49     33.62 o 
   3  24   0       23.60       58.99     16.88 o 
   4  24   0      590.97      640.57     33.87 o 
   5  24   0      284.76      335.04     47.07 o 
   1  25   0       14.33       39.06     17.76 o 
   2  25   0     2164.80     2349.25     68.21 o 
   3  25   0        1.89       26.73     34.58 o 
 -13   0   1     2157.35     2125.36     64.64 o 
 -11   0   1    18532.64    18373.34    233.59 o 
  -9   0   1     3946.89     3694.55     59.37 o 
  -7   0   1    12593.67    12032.36    129.02 o 
  -5   0   1    57722.73    59028.76    595.07 o 
  -3   0   1     7757.37     8101.90     84.54 o 
  -1   0   1     1930.55     2011.83     23.93 o 
   1   0   1   120494.30   110148.02   6841.41 o 
   3   0   1    52322.07    55609.11    574.38 o 
   5   0   1     5838.79     6013.19     67.44 o 
   7   0   1    20326.85    20381.25    212.75 o 
   9   0   1    15395.60    14432.44    327.71 o 
  11   0   1       12.20       35.18     14.90 o 
  13   0   1     5485.46     5619.93    123.71 o 
 -14   1   1     1612.48     1631.08     42.24 o 
 -13   1   1     2799.44     2886.46     54.02 o 
 -12   1   1      819.73      726.99     26.93 o 
 -11   1   1      127.76      165.59     13.97 o 
 -10   1   1     1854.71     1736.09     42.83 o 
  -9   1   1     3996.11     3904.97     47.67 o 
  -8   1   1     5591.95     5505.75     55.32 o 
  -7   1   1     6919.18     6501.84     52.35 o 
  -6   1   1     7786.78     7961.35     61.55 o 
  -5   1   1     1257.06     1209.14     13.12 o 
  -4   1   1     3134.68     3238.14     26.39 o 
  -3   1   1    13894.47    14025.17    101.58 o 
  -2   1   1     8227.09     8464.64     62.04 o 
   0   1   1    38112.62    37155.98    871.55 o 
   1   1   1      456.42      464.04      5.44 o 
   2   1   1      343.05      377.22      9.47 o 
   3   1   1    32203.82    33700.66    240.17 o 
   4   1   1    29444.61    29784.25    213.27 o 
   5   1   1    36476.32    36688.46    262.57 o 
   6   1   1     6194.69     6047.99     48.85 o 
   7   1   1      676.32      668.66     13.32 o 
   8   1   1     2238.06     2118.03     25.48 o 
   9   1   1     6570.07     6573.10     66.76 o 
  10   1   1     6836.58     6728.06     69.94 o 
  11   1   1     6672.26     6605.02     77.96 o 
  12   1   1     1696.83     1617.28     38.88 o 
  13   1   1      262.76      256.84     21.55 o 
  14   1   1       14.68        3.95     18.72 o 
 -14   2   1        6.85        4.11     17.33 o 
 -13   2   1      164.76      174.72     19.26 o 
 -12   2   1     6598.63     6521.35     78.26 o 
 -11   2   1     2954.29     2827.96     42.73 o 
 -10   2   1    17091.34    17118.08    199.29 o 
  -9   2   1      322.89      317.95     11.99 o 
  -8   2   1       73.33       80.90      7.19 o 
  -7   2   1     1584.35     1582.73     17.29 o 
  -6   2   1    32446.74    31919.73    229.73 o 
  -5   2   1     3576.90     3482.47     29.26 o 
  -4   2   1    47545.30    49039.67    374.18 o 
  -3   2   1      221.35      245.82     12.55 o 
  -2   2   1     2234.20     2346.90     19.16 o 
  -1   2   1      477.46      481.98      4.99 o 
   0   2   1    82646.22    77705.90   1699.15 o 
   1   2   1    12062.00    12833.68     99.37 o 
   2   2   1    69069.77    71393.81    595.58 o 
   3   2   1       66.46       84.82      4.14 o 
   4   2   1     2462.94     2486.03     22.07 o 
   5   2   1       52.25       82.75      4.49 o 
   6   2   1     9224.70     9190.12     70.92 o 
   7   2   1      460.81      478.33      9.99 o 
   8   2   1    11096.76    10830.99    100.91 o 
   9   2   1     1174.38     1102.29     21.35 o 
  10   2   1     4542.65     4496.98     51.28 o 
  11   2   1      174.69      171.55     14.39 o 
  12   2   1     2654.53     2647.25     43.69 o 
  13   2   1      659.25      707.86     29.57 o 
  14   2   1     4977.99     5185.18     94.35 o 
 -14   3   1     3941.27     4088.17     69.62 o 
 -13   3   1      953.07      956.30     34.43 o 
 -12   3   1     1504.38     1426.05     31.06 o 
 -11   3   1        2.20        5.51     11.44 o 
 -10   3   1     5702.48     5542.95     66.17 o 
  -9   3   1      725.24      729.92     15.17 o 
  -8   3   1    17469.91    17333.30    170.21 o 
  -7   3   1     2096.24     2083.17     23.44 o 
  -6   3   1    17018.42    16821.39    133.04 o 
  -5   3   1     2082.05     2149.66     26.82 o 
  -4   3   1     3429.55     3258.19     29.21 o 
  -3   3   1      576.48      665.97     18.77 o 
  -2   3   1    32547.90    33959.86    259.86 o 
  -1   3   1    13712.86    15067.80    108.46 o 
   0   3   1    46665.11    48583.04    362.91 o 
   1   3   1     2475.90     2657.60     21.09 o 
   2   3   1    28461.59    29827.40    243.80 o 
   3   3   1      891.78      838.95     13.36 o 
   4   3   1    69910.84    70669.51    505.67 o 
   5   3   1     2742.89     2567.21     25.97 o 
   6   3   1    28324.66    28019.48    202.94 o 
   7   3   1       96.74       98.14      7.12 o 
   8   3   1     4498.76     4392.09     49.08 o 
   9   3   1      332.20      368.11     13.78 o 
  10   3   1    12360.98    12498.52    129.28 o 
  11   3   1      874.52      828.53     23.93 o 
  12   3   1     2889.51     2797.79     45.23 o 
  13   3   1      260.48      251.28     21.37 o 
  14   3   1      134.44      143.14     25.53 o 
 -14   4   1       41.91       18.58     18.10 o 
 -13   4   1     1850.61     1850.89     47.25 o 
 -12   4   1     2881.98     2728.58     43.69 o 
 -11   4   1     8214.01     7980.87     90.13 o 
 -10   4   1     8499.36     8353.96     92.11 o 
  -9   4   1     3307.56     3257.08     43.46 o 
  -8   4   1       24.60       39.17      6.65 o 
  -7   4   1     5055.91     4951.23     45.43 o 
  -6   4   1    23940.15    24087.69    187.72 o 
  -5   4   1    38801.79    39261.82    300.42 o 
  -4   4   1    21745.96    21998.59    170.05 o 
  -3   4   1     9534.43     9635.84     71.28 o 
  -2   4   1     5970.96     6611.71     52.68 o 
  -1   4   1      299.35      352.47      4.83 o 
   0   4   1     6979.64     7369.92     54.16 o 
   1   4   1    77499.57    78541.16    965.24 o 
   2   4   1      384.79      409.91     14.36 o 
   3   4   1    24827.63    26753.26    199.93 o 
   4   4   1      100.30      100.62      4.24 o 
   5   4   1     1287.17     1254.68     17.32 o 
   6   4   1     1829.00     1708.13     18.10 o 
   7   4   1    22883.57    22811.08    180.08 o 
   8   4   1     6286.64     6036.23     55.60 o 
   9   4   1     6901.01     6718.70     62.09 o 
  10   4   1     1971.94     1950.31     34.03 o 
  11   4   1      161.93      169.22     14.97 o 
  12   4   1      342.76      325.13     18.17 o 
  13   4   1     2811.03     2781.43     54.08 o 
 -14   5   1       20.67       13.64     17.55 o 
 -13   5   1     3982.23     4027.91     61.06 o 
 -12   5   1        1.46        1.25     12.25 o 
 -11   5   1       21.19       45.81     14.33 o 
 -10   5   1      435.20      405.68     16.67 o 
  -9   5   1    12750.09    12852.94    117.41 o 
  -8   5   1      476.33      434.50     17.02 o 
  -7   5   1    17309.48    17289.33    138.28 o 
  -6   5   1      985.80      989.23     14.40 o 
  -5   5   1      907.84      998.18     13.65 o 
  -4   5   1       84.09       81.35      4.35 o 
  -3   5   1    45259.80    47904.50    341.76 o 
  -1   5   1    39206.42    41367.31    319.70 o 
   1   5   1      156.05      225.56      4.95 o 
   2   5   1     1132.97     1252.02     15.33 o 
   3   5   1    25536.06    25303.81    181.67 o 
   4   5   1      279.65      294.46      7.98 o 
   5   5   1    48935.58    50535.66    360.43 o 
   6   5   1      483.03      475.80     11.15 o 
   7   5   1     1076.82     1073.10     18.65 o 
   8   5   1      283.08      259.12      9.87 o 
   9   5   1     8002.69     7961.65     78.37 o 
  10   5   1        0.06      -10.65     10.65 o 
  11   5   1     8363.54     8181.88    110.19 o 
  12   5   1      127.87      118.14     15.14 o 
  13   5   1      744.45      748.54     26.98 o 
 -14   6   1      145.53      160.44     21.42 o 
 -13   6   1      774.90      762.77     26.40 o 
 -12   6   1     2210.25     2035.14     43.54 o 
 -11   6   1     9278.46     9291.61    102.41 o 
 -10   6   1     5378.48     5162.38     63.25 o 
  -9   6   1     3402.25     3330.54     44.45 o 
  -8   6   1      157.60      143.10      9.90 o 
  -7   6   1     6100.45     5996.96     53.75 o 
  -6   6   1     3268.58     3141.50     30.98 o 
  -5   6   1    35890.27    35953.80    276.07 o 
  -4   6   1    26264.71    27015.83    194.42 o 
  -3   6   1     6625.65     6538.79     53.20 o 
  -2   6   1     4457.10     4718.74     36.63 o 
  -1   6   1     5686.73     5745.48     50.24 o 
   0   6   1    13209.49    13826.27    100.16 o 
   1   6   1    47387.77    49021.26    351.18 o 
   2   6   1    23426.76    24676.03    176.99 o 
   3   6   1     9182.39     9023.04     67.88 o 
   4   6   1      974.17     1070.58     17.47 o 
   5   6   1      150.66      158.07      7.59 o 
   6   6   1     9856.76     9963.48     83.07 o 
   7   6   1    13367.78    12992.90    119.67 o 
   8   6   1     3483.45     3394.99     36.05 o 
   9   6   1     4703.42     4624.97     57.04 o 
  10   6   1      683.88      621.92     21.15 o 
  11   6   1       18.48       42.00     12.94 o 
  12   6   1      978.32      927.94     27.22 o 
  13   6   1     3442.24     3521.30     61.68 o 
 -14   7   1     4819.45     5010.92     71.88 o 
 -13   7   1       17.29       16.47     14.26 o 
 -12   7   1     2322.69     2218.22     39.88 o 
 -11   7   1        9.04       15.70     12.08 o 
 -10   7   1     6443.57     6271.47     87.66 o 
  -9   7   1       29.93       32.55      8.80 o 
  -8   7   1    16957.84    16844.24    163.43 o 
  -7   7   1      706.66      715.64     16.63 o 
  -6   7   1     8596.44     8521.91     71.84 o 
  -5   7   1      733.58      845.04     20.17 o 
  -4   7   1     9373.29     9906.80     74.50 o 
  -3   7   1     5619.51     5768.31     44.88 o 
  -2   7   1    51242.15    51887.82    371.16 o 
  -1   7   1     2814.11     2712.23     24.68 o 
   0   7   1    19954.37    20918.23    150.33 o 
   1   7   1     2243.38     2213.37     19.56 o 
   2   7   1    10366.99    10978.16     81.36 o 
   3   7   1     2483.93     2256.00     20.82 o 
   4   7   1    25432.13    25335.61    183.26 o 
   5   7   1     5697.88     5647.70     45.95 o 
   6   7   1    13546.75    13598.14    110.66 o 
   7   7   1      485.97      488.01     12.69 o 
   8   7   1      826.46      775.56     17.95 o 
   9   7   1     2371.41     2208.63     35.99 o 
  10   7   1    10472.81    10473.96    101.18 o 
  11   7   1      751.81      737.34     23.77 o 
  12   7   1     4074.83     4043.46     58.11 o 
  13   7   1       31.25       28.79     17.17 o 
 -14   8   1        1.39       29.57     16.75 o 
 -13   8   1      497.33      486.55     22.46 o 
 -12   8   1     5347.13     5264.06     91.77 o 
 -11   8   1      869.87      822.02     24.86 o 
 -10   8   1    11584.62    11502.09    109.09 o 
  -9   8   1      113.31      106.36     10.09 o 
  -8   8   1      321.66      344.46     12.46 o 
  -7   8   1      189.97      159.12      9.59 o 
  -6   8   1    28533.27    28194.43    219.65 o 
  -5   8   1     3210.86     3198.09     30.88 o 
  -4   8   1    29666.44    29856.54    214.71 o 
  -3   8   1     6583.61     7121.27     54.72 o 
  -2   8   1      263.13      235.88     10.46 o 
  -1   8   1      749.83      819.08     10.36 o 
   0   8   1    32600.92    33890.30    241.66 o 
   1   8   1     9713.90    10113.44     75.39 o 
   2   8   1    23889.52    24031.97    173.25 o 
   4   8   1      520.54      583.66      9.87 o 
   5   8   1      306.52      272.74      7.62 o 
   6   8   1     9678.14     9741.57     88.49 o 
   7   8   1     3840.66     3951.13     43.74 o 
   8   8   1    13608.82    13517.08    122.99 o 
   9   8   1     1496.31     1415.57     24.99 o 
  10   8   1     1547.95     1536.64     27.51 o 
  11   8   1      185.74      179.39     15.91 o 
  12   8   1     1423.98     1390.32     35.51 o 
  13   8   1      269.91      293.74     22.79 o 
 -13   9   1     3759.30     3719.48     56.70 o 
 -12   9   1      351.62      317.23     18.70 o 
 -11   9   1      135.92      146.23     16.03 o 
 -10   9   1      416.23      422.26     15.67 o 
  -9   9   1    10501.64    10378.37     98.77 o 
  -8   9   1     3021.70     2939.81     36.40 o 
  -7   9   1    12153.69    11755.22    208.53 o 
  -6   9   1     1537.65     1532.91     22.46 o 
  -5   9   1      145.82      162.97      6.99 o 
  -4   9   1      711.40      691.35     10.51 o 
  -3   9   1    18959.13    19842.15    144.34 o 
  -2   9   1    14151.19    14468.31    106.45 o 
  -1   9   1    26680.81    27982.76    200.88 o 
   0   9   1     6372.38     6246.02     50.14 o 
   1   9   1       28.05       69.95      4.25 o 
   2   9   1      446.66      443.47      8.31 o 
   3   9   1     6817.55     6866.94     53.96 o 
   4   9   1    14611.58    14318.52    106.81 o 
   5   9   1    13759.19    13826.11    111.94 o 
   6   9   1     8267.97     8162.60    115.51 o 
   7   9   1      377.37      370.04     14.11 o 
   8   9   1      364.10      368.47     13.37 o 
   9   9   1     2599.11     2519.51     35.04 o 
  10   9   1     3967.67     3901.66     47.85 o 
  11   9   1     5222.95     5123.72     66.69 o 
  12   9   1      717.22      732.79     29.26 o 
  13   9   1     1195.21     1276.35     38.35 o 
 -13  10   1     1972.05     1922.29     42.48 o 
 -12  10   1       10.01        9.82     13.46 o 
 -11  10   1     8867.16     8936.93     90.72 o 
 -10  10   1        1.47       -7.26      9.88 o 
  -9  10   1     2176.87     2143.88     31.52 o 
  -8  10   1        6.62        5.22      8.31 o 
  -7  10   1     1931.28     1839.96     32.41 o 
  -6  10   1      613.84      598.38     17.67 o 
  -5  10   1    27412.22    26876.17    227.21 o 
  -4  10   1      182.39      251.63      7.10 o 
  -3  10   1    10046.51    10321.46     78.16 o 
  -2  10   1      456.24      363.87      8.21 o 
  -1  10   1     3182.38     3191.56     27.73 o 
   0  10   1        0.74       30.55      5.91 o 
   1  10   1    54117.96    57165.42    433.06 o 
   2  10   1      453.12      425.72      8.51 o 
   3  10   1    20156.84    20339.01    148.73 o 
   4  10   1      423.75      415.38      9.43 o 
   5  10   1      390.05      320.26     15.81 o 
   6  10   1      920.15      861.19     17.53 o 
   7  10   1    16347.55    16576.62    147.16 o 
   8  10   1       56.18       52.31      9.44 o 
   9  10   1     6059.26     5814.63     62.71 o 
  10  10   1      203.54      221.99     13.94 o 
  11  10   1      560.48      595.79     22.51 o 
  12  10   1        0.63        7.95     18.68 o 
  13  10   1     5178.65     5414.38    163.45 o 
 -13  11   1     1501.33     1444.27     35.29 o 
 -12  11   1      978.44      939.90     28.24 o 
 -11  11   1        0.05       19.16     11.00 o 
 -10  11   1     1303.58     1285.13     25.77 o 
  -9  11   1     4791.59     4651.96     52.73 o 
  -8  11   1     7768.65     7901.51     78.13 o 
  -7  11   1     5932.57     5957.42     60.82 o 
  -6  11   1     3508.44     3413.86     42.41 o 
  -5  11   1      734.67      636.30     14.55 o 
  -4  11   1     3149.41     2973.37     41.37 o 
  -3  11   1    12983.66    12912.08    103.29 o 
  -2  11   1    12667.91    12771.56     95.57 o 
  -1  11   1    17664.91    18289.51    134.02 o 
   0  11   1     2400.86     2404.73     22.65 o 
   1  11   1     1032.62     1072.01     20.42 o 
   2  11   1     1101.65     1045.76     13.53 o 
   3  11   1    13260.80    13679.99    102.65 o 
   4  11   1     5623.99     5722.32     47.45 o 
   5  11   1    13388.95    13161.46    116.25 o 
   6  11   1     2397.16     2181.48     59.08 o 
   7  11   1     1277.22     1238.85     22.38 o 
   8  11   1       20.83       25.32      9.03 o 
   9  11   1     2280.12     2267.23     33.60 o 
  10  11   1     2380.51     2315.38     38.49 o 
  11  11   1     4701.31     4655.37     81.65 o 
  12  11   1     1646.18     1607.90     47.03 o 
 -13  12   1       90.79       90.84     19.32 o 
 -12  12   1     3877.37     3828.28     63.58 o 
 -11  12   1      584.44      549.69     19.31 o 
 -10  12   1     5081.49     5089.80     58.60 o 
  -9  12   1      708.19      666.65     19.16 o 
  -8  12   1      334.92      313.06     15.91 o 
  -7  12   1      343.24      321.66     12.85 o 
  -6  12   1    11963.97    11836.70    118.02 o 
  -5  12   1     2417.30     2219.75     31.72 o 
  -4  12   1    20154.98    19999.54    163.01 o 
  -3  12   1      435.62      416.51     17.75 o 
  -2  12   1     1051.32      915.89     18.85 o 
  -1  12   1      223.66      207.25      7.29 o 
   0  12   1    11948.80    12020.69     90.62 o 
   1  12   1      854.93      866.30     13.90 o 
   2  12   1    28819.75    30043.57    217.18 o 
   3  12   1      104.33      119.17      6.32 o 
   4  12   1     1381.69     1332.55     34.77 o 
   5  12   1      304.48      343.08     13.82 o 
   6  12   1     8664.89     8794.69     83.68 o 
   7  12   1      708.37      659.51     17.74 o 
   8  12   1    11470.50    11261.20    116.90 o 
   9  12   1      421.68      388.91     17.08 o 
  10  12   1      336.66      303.94     17.13 o 
  11  12   1        6.60       28.20     15.25 o 
  12  12   1     1974.30     2032.00     52.79 o 
 -12  13   1      863.60      835.92     31.24 o 
 -11  13   1       89.73       72.10     13.90 o 
 -10  13   1      940.47      925.10     25.33 o 
  -9  13   1     1682.41     1689.61     28.95 o 
  -8  13   1    14108.55    13992.27    128.77 o 
  -7  13   1     2658.86     2423.17     32.87 o 
  -6  13   1     5182.81     5017.81     63.83 o 
  -5  13   1      123.63      147.97      9.38 o 
  -4  13   1     4878.89     4869.34     53.06 o 
  -3  13   1     2706.90     2465.27     35.65 o 
  -2  13   1    19800.75    19944.53    153.93 o 
  -1  13   1      571.80      575.72     12.69 o 
   0  13   1     5597.68     5572.68     46.06 o 
   1  13   1        9.70       14.44      5.07 o 
   2  13   1     2279.06     2256.92     24.49 o 
   3  13   1      208.72      204.40      8.24 o 
   4  13   1    13345.16    13555.62    120.16 o 
   5  13   1     1245.92     1193.12     23.06 o 
   6  13   1    11051.59    10874.86    111.28 o 
   7  13   1      135.00      157.09     12.55 o 
   8  13   1     1098.71     1070.22     24.65 o 
   9  13   1       77.95       83.21     12.62 o 
  10  13   1     5636.71     5680.90     70.74 o 
  11  13   1      874.34      846.94     29.60 o 
  12  13   1     2535.94     2588.69     60.70 o 
 -12  14   1      894.96      928.47     60.33 o 
 -11  14   1     2812.82     2758.02     45.21 o 
 -10  14   1     1433.34     1403.11     30.56 o 
  -9  14   1     1305.47     1283.56     31.10 o 
  -8  14   1       10.16       31.61     11.06 o 
  -7  14   1      805.00      767.40     18.61 o 
  -6  14   1     5620.58     5392.70     56.57 o 
  -5  14   1    12320.55    12307.16    156.31 o 
  -4  14   1     4450.90     4512.29     51.53 o 
  -3  14   1     5759.52     5611.53     47.49 o 
  -2  14   1       63.16       64.75      5.99 o 
  -1  14   1       46.76       76.37      7.15 o 
   0  14   1     1371.16     1324.99     19.76 o 
   1  14   1    15174.69    15652.87    149.15 o 
   2  14   1     4174.11     4044.61     39.38 o 
   3  14   1     8584.33     8525.98     79.15 o 
   4  14   1        8.01       16.05      8.28 o 
   5  14   1      193.74      214.03     12.04 o 
   6  14   1     1444.29     1445.38     27.12 o 
   7  14   1    13173.26    13328.48    135.29 o 
   8  14   1     2562.36     2529.22     39.59 o 
   9  14   1     2563.54     2535.89     44.87 o 
  10  14   1      274.80      257.78     19.28 o 
  11  14   1      496.99      567.54     26.02 o 
 -12  15   1        4.46        2.85     16.40 o 
 -11  15   1       27.46       16.94     14.44 o 
 -10  15   1       23.71       28.28     13.12 o 
  -9  15   1     7063.67     7008.98    100.82 o 
  -8  15   1      129.90      131.53     13.48 o 
  -7  15   1     8683.64     8636.53     93.34 o 
  -6  15   1        3.19       18.37     10.93 o 
  -5  15   1       10.83       21.00      9.86 o 
  -4  15   1       23.61       41.97      8.21 o 
  -3  15   1    19109.46    19527.22    156.06 o 
  -2  15   1       74.98       98.65      8.87 o 
  -1  15   1    11800.27    12288.48    101.59 o 
   0  15   1      113.63      141.77      8.08 o 
   1  15   1      264.06      246.43     11.15 o 
   2  15   1       17.08       23.20      7.17 o 
   3  15   1     8442.33     8495.48     73.86 o 
   4  15   1        5.47       -0.45      8.08 o 
   5  15   1     8150.37     8180.88     87.53 o 
   6  15   1      118.61      144.09     14.47 o 
   7  15   1      883.55      865.06     23.29 o 
   8  15   1      113.07       99.50     13.24 o 
   9  15   1     1619.92     1590.96     32.27 o 
  10  15   1       22.71       27.65     16.03 o 
  11  15   1     4775.40     5030.41     76.14 o 
 -11  16   1     2567.86     2596.84     49.95 o 
 -10  16   1      744.69      814.60     29.61 o 
  -9  16   1     1036.89     1014.86     29.28 o 
  -8  16   1       41.82       71.04     14.89 o 
  -7  16   1      499.39      449.68     20.69 o 
  -6  16   1     1568.93     1500.69     28.02 o 
  -5  16   1     6093.20     5978.88     72.64 o 
  -4  16   1     7655.90     7654.49     93.09 o 
  -3  16   1     3847.21     3855.38     47.80 o 
  -2  16   1     2145.56     1954.86     27.07 o 
  -1  16   1      865.88      926.18     18.51 o 
   0  16   1     3609.87     3548.42     36.62 o 
   1  16   1     7500.44     7364.15    111.52 o 
   2  16   1     5444.24     5568.39     52.24 o 
   3  16   1     5283.75     5218.86     59.86 o 
   4  16   1       48.88       66.94     11.30 o 
   5  16   1      537.90      540.85     18.34 o 
   6  16   1     2662.60     2615.56     39.47 o 
   7  16   1     5324.08     5263.70     73.81 o 
   8  16   1     3211.59     3188.27     50.07 o 
   9  16   1     1521.79     1478.80     35.86 o 
  10  16   1      216.25      205.93     19.34 o 
 -11  17   1        0.08       11.98     16.37 o 
 -10  17   1     1645.15     1624.48     39.66 o 
  -9  17   1      304.27      273.90     19.48 o 
  -8  17   1     9694.94     9992.86    141.95 o 
  -7  17   1      698.22      706.21     26.65 o 
  -6  17   1     2690.16     2544.92     46.01 o 
  -5  17   1        9.35       21.26     11.45 o 
  -4  17   1     3466.65     3358.38     50.53 o 
  -3  17   1      363.21      344.99     14.50 o 
  -2  17   1    10654.76    10737.75    109.63 o 
  -1  17   1      737.42      697.13     17.09 o 
   0  17   1     2835.44     2803.99     34.78 o 
   1  17   1       15.94       21.85      8.55 o 
   2  17   1     2231.44     2206.88     27.27 o 
   3  17   1      433.43      405.79     18.57 o 
   4  17   1     6405.82     6388.24     72.18 o 
   5  17   1      417.21      388.98     18.51 o 
   6  17   1     3639.69     3587.86     49.02 o 
   7  17   1        9.01       44.11     12.96 o 
   8  17   1      121.73      135.43     15.16 o 
   9  17   1      204.14      231.66     19.45 o 
  10  17   1     2770.46     2781.16     52.67 o 
 -10  18   1     1893.77     2058.44     45.32 o 
  -9  18   1      240.07      228.17     19.11 o 
  -8  18   1       60.01       71.07     15.22 o 
  -7  18   1      177.53      163.43     16.57 o 
  -6  18   1     3414.14     3352.98     53.84 o 
  -5  18   1     1535.53     1461.71     32.68 o 
  -4  18   1     7051.79     7062.24    137.57 o 
  -3  18   1      394.53      374.84     19.13 o 
  -2  18   1     1102.56     1091.81     23.73 o 
  -1  18   1       13.86       52.23      9.25 o 
   0  18   1     6840.70     6859.51     68.85 o 
   1  18   1      770.75      762.61     19.12 o 
   2  18   1     9278.54     9366.44     98.75 o 
   3  18   1      647.05      614.18     21.76 o 
   4  18   1      333.30      352.82     15.21 o 
   5  18   1        3.91       24.14     10.99 o 
   6  18   1     3477.63     3504.18     49.22 o 
   7  18   1     1410.92     1437.74     30.99 o 
   8  18   1     3750.73     3796.29     61.04 o 
   9  18   1      349.42      365.55     22.05 o 
  -9  19   1     2714.88     2730.64     52.01 o 
  -8  19   1     1258.35     1257.92     39.13 o 
  -7  19   1     3590.16     3510.46     57.72 o 
  -6  19   1      515.79      500.82     22.30 o 
  -5  19   1       42.07       52.71     16.92 o 
  -4  19   1      638.41      626.94     23.47 o 
  -3  19   1     6707.75     6651.17     85.60 o 
  -2  19   1     2930.22     2920.73     41.61 o 
  -1  19   1     3997.84     4124.75     52.35 o 
   0  19   1      944.31      967.96     22.95 o 
   1  19   1       31.58       69.53     12.35 o 
   2  19   1      566.57      580.85     19.70 o 
   3  19   1     2540.04     2472.00     43.18 o 
   4  19   1      775.43      750.24     31.35 o 
   5  19   1     2728.34     2664.71     53.85 o 
   6  19   1      652.79      636.81     28.35 o 
   7  19   1      660.19      626.92     25.69 o 
   8  19   1        6.40       39.31     19.09 o 
   9  19   1      711.50      746.06     35.03 o 
  -9  20   1      660.24      693.70     29.46 o 
  -8  20   1       43.61       39.61     15.96 o 
  -7  20   1      633.57      644.25     26.65 o 
  -6  20   1      102.50       95.26     15.76 o 
  -5  20   1     4343.34     4246.20     64.00 o 
  -4  20   1       55.48       33.52     13.49 o 
  -3  20   1     3634.19     3533.76     55.20 o 
  -2  20   1      109.68      167.06     13.31 o 
  -1  20   1      857.95      972.32     23.64 o 
   0  20   1      115.92      141.29     13.84 o 
   1  20   1     8558.66     8700.69     94.54 o 
   2  20   1        7.49       -1.25     12.50 o 
   3  20   1     5301.92     5381.18     74.08 o 
   4  20   1        7.79       29.75     13.15 o 
   5  20   1      348.23      306.49     18.93 o 
   6  20   1      104.53      131.17     16.92 o 
   7  20   1     4395.68     4508.20     81.57 o 
   8  20   1       23.10       12.18     21.13 o 
  -8  21   1     1828.96     1871.56     43.61 o 
  -7  21   1     2451.68     2583.73     50.36 o 
  -6  21   1      449.26      473.01     25.75 o 
  -5  21   1        1.49       13.42     13.59 o 
  -4  21   1      421.00      434.26     21.05 o 
  -3  21   1     2591.90     2548.41     45.99 o 
  -2  21   1     2477.66     2560.66     45.33 o 
  -1  21   1     2085.75     2207.36     36.75 o 
   0  21   1      998.50      980.90     26.82 o 
   1  21   1       17.70       39.29     11.77 o 
   2  21   1      243.13      256.89     17.52 o 
   3  21   1     1084.43     1108.35     30.05 o 
   4  21   1     1818.52     1780.36     38.24 o 
   5  21   1     1506.11     1502.47     52.62 o 
   6  21   1     1234.65     1216.05     33.71 o 
   7  21   1      194.46      181.60     22.38 o 
  -7  22   1        2.59       22.67     16.86 o 
  -6  22   1     2402.90     2441.17     48.60 o 
  -5  22   1       76.29       74.70     15.70 o 
  -4  22   1     4851.90     4879.93     72.32 o 
  -3  22   1      481.35      522.32     31.67 o 
  -2  22   1      168.23      184.96     16.94 o 
  -1  22   1      147.15      191.24     16.47 o 
   0  22   1     2487.04     2529.29     55.15 o 
   1  22   1      578.14      544.15     56.52 o 
   2  22   1     4001.44     4044.64     62.05 o 
   3  22   1      288.75      260.46     19.20 o 
   4  22   1      156.71      150.57     17.46 o 
   5  22   1      269.78      334.94     21.08 o 
   6  22   1     2030.82     1974.79     51.52 o 
   7  22   1      379.73      375.68     39.37 o 
  -6  23   1      790.37      819.43     31.38 o 
  -5  23   1        9.35       14.68     16.04 o 
  -4  23   1      750.43      759.91     28.77 o 
  -3  23   1      541.84      542.87     24.47 o 
  -2  23   1     2981.85     3069.11     52.93 o 
  -1  23   1      616.72      654.77     35.75 o 
   0  23   1     1493.47     1549.40     35.75 o 
   1  23   1      214.13      221.73     36.78 o 
   2  23   1      450.38      486.82     26.12 o 
   3  23   1      353.28      356.53     21.58 o 
   4  23   1     2427.77     2580.45     49.55 o 
   5  23   1      621.92      615.91     27.25 o 
  -5  24   1     1804.90     1824.84     42.95 o 
  -4  24   1      775.02      821.61     30.63 o 
  -3  24   1      851.23      872.42     30.84 o 
  -2  24   1      226.25      250.01     22.53 o 
  -1  24   1      364.83      358.07     23.61 o 
   0  24   1      299.14      340.04     29.40 o 
   1  24   1     2282.51     2243.55     80.45 o 
   2  24   1     1201.36     1295.88     40.52 o 
   3  24   1     1051.88     1095.98     38.32 o 
   4  24   1       21.85       36.95     16.41 o 
  -3  25   1     1342.94     1387.79     43.35 o 
  -2  25   1       15.16        2.51     22.00 o 
  -1  25   1     2343.19     2385.23     54.90 o 
   0  25   1      216.57      248.28     23.11 o 
   1  25   1       57.84      110.90     19.27 o 
   2  25   1       42.36       66.06     18.34 o 
 -14   0   2     2749.88     2841.99     78.12 o 
 -12   0   2     2066.12     2058.78     74.46 o 
 -10   0   2    17004.38    16793.63    238.04 o 
  -8   0   2     5031.73     5055.44     60.69 o 
  -6   0   2      673.07      519.38     17.36 o 
  -4   0   2    51328.28    54053.93    547.25 o 
  -2   0   2     9655.80    10175.22    104.71 o 
   0   0   2     2445.69     2592.65     29.99 o 
   2   0   2   123834.53   124400.56   1529.26 o 
   4   0   2    44418.76    45263.54    455.66 o 
   6   0   2      262.04      318.22     12.18 o 
   8   0   2    19421.01    19193.25    237.62 o 
  10   0   2     8106.74     8042.29    114.47 o 
  12   0   2        2.88        0.64     33.63 o 
 -15   1   2      231.44      242.49     24.07 o 
 -14   1   2     2767.48     2857.27     66.00 o 
 -13   1   2     3105.45     3171.16     63.84 o 
 -12   1   2     8302.07     8167.78    105.96 o 
 -11   1   2     2952.36     2874.00     52.61 o 
 -10   1   2      698.22      722.00     22.52 o 
  -9   1   2      888.71      891.94     19.65 o 
  -8   1   2    14083.36    14335.56    116.61 o 
  -7   1   2    13254.32    13364.57    100.39 o 
  -6   1   2    26577.01    25918.37    187.29 o 
  -5   1   2     8937.29     8647.06     65.29 o 
  -4   1   2      728.95      682.64     13.22 o 
  -3   1   2      531.18      587.42      9.82 o 
  -2   1   2    24354.37    25319.95    194.27 o 
  -1   1   2    27110.80    28816.62    209.56 o 
   0   1   2    86092.37    87297.73   2108.14 o 
   1   1   2    20382.56    21762.95    155.60 o 
   2   1   2      320.91      336.40      6.00 o 
   3   1   2       36.47       53.11      3.91 o 
   4   1   2    12789.46    12920.53     95.55 o 
   5   1   2    11684.24    11612.22     87.35 o 
   6   1   2    15541.79    15794.76    117.79 o 
   7   1   2     6424.15     6392.22     52.83 o 
   8   1   2     1285.80     1165.67     28.12 o 
   9   1   2       13.77        7.05      9.20 o 
  10   1   2      385.72      382.56     15.17 o 
  11   1   2     1945.25     2007.53     32.40 o 
  12   1   2     4551.84     4565.31     70.87 o 
  13   1   2     1782.19     1868.10     60.66 o 
 -15   2   2     4087.54     4241.08     73.43 o 
 -14   2   2       34.76       29.52     17.30 o 
 -13   2   2       15.12       42.42     15.60 o 
 -12   2   2       65.21       57.93     15.41 o 
 -11   2   2    13082.01    12909.11    133.43 o 
 -10   2   2     2562.13     2320.63     42.13 o 
  -9   2   2     9823.77     9962.07     85.02 o 
  -8   2   2      402.12      362.55     10.65 o 
  -7   2   2       47.11       67.72      7.10 o 
  -6   2   2      959.93     1108.99     13.13 o 
  -5   2   2    15023.27    14858.22    108.95 o 
  -4   2   2     5984.47     6372.92     48.75 o 
  -3   2   2    26172.70    27096.15    194.06 o 
  -2   2   2     2791.40     2942.69     23.18 o 
  -1   2   2     1994.01     2003.63     16.51 o 
   0   2   2      523.37      540.46      5.82 o 
   1   2   2      395.37      439.70      9.96 o 
   2   2   2     8978.13     9063.87     67.04 o 
   3   2   2    82285.72    84161.91    613.25 o 
   4   2   2     5834.44     5848.69     46.14 o 
   5   2   2     8585.47     8700.89     67.05 o 
   6   2   2      293.63      340.44      8.80 o 
   7   2   2    14947.63    14934.08    121.41 o 
   8   2   2     1951.69     1777.98     23.62 o 
   9   2   2    23715.73    23611.96    205.73 o 
  10   2   2     1894.49     1819.00     29.21 o 
  11   2   2     2524.27     2485.77     51.33 o 
  12   2   2       91.45       84.46     15.15 o 
  13   2   2     1271.55     1247.66     43.37 o 
 -14   3   2      494.31      504.44     26.40 o 
 -13   3   2     5623.55     5652.17     83.00 o 
 -12   3   2      970.33      867.01     24.81 o 
 -11   3   2    10415.55    10405.11    111.32 o 
 -10   3   2        5.47       10.92     10.13 o 
  -9   3   2     1164.19     1134.85     23.31 o 
  -8   3   2     1950.27     1820.27     22.36 o 
  -7   3   2    40384.39    40069.73    308.35 o 
  -6   3   2     4335.13     4410.03     47.84 o 
  -5   3   2    24989.73    24970.11    208.13 o 
  -4   3   2     1826.29     1985.41     17.97 o 
  -3   3   2     9721.15    10266.55     81.02 o 
  -2   3   2     3055.53     3207.00     29.42 o 
  -1   3   2    76382.52    78127.02   1237.20 o 
   0   3   2     1190.38     1337.32     12.79 o 
   1   3   2    33530.18    35220.41    253.26 o 
   2   3   2    23879.09    25581.84    182.95 o 
   3   3   2     3936.77     3879.91     31.62 o 
   4   3   2     2345.02     2206.44     20.68 o 
   5   3   2    27016.76    26779.43    193.76 o 
   6   3   2     6753.87     6910.13     55.55 o 
   7   3   2    13879.99    14021.97    114.66 o 
   8   3   2      238.70      201.82      9.47 o 
   9   3   2       22.92       54.73     10.14 o 
  10   3   2      819.31      770.98     22.04 o 
  11   3   2     4950.20     5014.71     64.57 o 
  12   3   2      683.11      656.78     24.17 o 
  13   3   2     3815.38     3907.16     94.18 o 
 -14   4   2     1721.52     1734.36     43.53 o 
 -13   4   2       48.39       44.44     16.44 o 
 -12   4   2     1108.07     1031.28     27.08 o 
 -11   4   2     3423.52     3348.32     47.93 o 
 -10   4   2    10391.17    10336.86    108.83 o 
  -9   4   2     3831.16     3635.12     57.83 o 
  -8   4   2     9929.26     9636.53     81.47 o 
  -7   4   2        9.88       33.89      5.48 o 
  -6   4   2     4012.12     4076.76     37.50 o 
  -5   4   2     2208.10     2128.30     21.56 o 
  -4   4   2    28707.69    29132.76    223.81 o 
  -3   4   2    12454.28    13080.63    110.38 o 
  -2   4   2    11574.09    11741.81     85.58 o 
  -1   4   2    12327.74    13108.66     94.94 o 
   0   4   2     6272.74     6503.03     51.91 o 
   1   4   2     5399.43     5419.98     41.12 o 
   2   4   2    43757.98    45741.70    325.82 o 
   3   4   2    19769.16    20133.67    145.58 o 
   4   4   2    21188.05    21939.86    159.07 o 
   5   4   2     4807.06     4811.26     39.93 o 
   6   4   2      392.95      429.82      9.70 o 
   7   4   2     3673.83     3695.98     45.77 o 
   8   4   2    11685.81    11663.08    100.90 o 
   9   4   2    10053.49     9749.91     85.52 o 
  10   4   2     3034.98     2987.14     44.24 o 
  11   4   2      707.58      671.31     23.43 o 
  12   4   2      159.71      156.93     18.76 o 
  13   4   2     1226.48     1252.05     36.63 o 
 -14   5   2     2887.21     2951.66     57.67 o 
 -13   5   2      182.11      199.30     16.73 o 
 -12   5   2     9261.46     9367.71    104.73 o 
 -11   5   2       34.00       10.90     11.62 o 
 -10   5   2      906.44      872.30     25.75 o 
  -9   5   2      654.12      647.93     17.09 o 
  -8   5   2    15702.64    14039.75    571.77 o 
  -7   5   2     1307.10     1204.69     16.83 o 
  -6   5   2    39145.23    39644.06    304.45 o 
  -5   5   2      184.86      237.36      6.64 o 
  -4   5   2     2643.10     2689.71     25.43 o 
  -3   5   2     1659.84     1686.61     19.92 o 
  -2   5   2    45286.07    47071.65    339.22 o 
  -1   5   2      479.45      558.26      7.34 o 
   0   5   2    90441.52    92009.00   1329.22 o 
   1   5   2     3163.00     3433.07     29.33 o 
   2   5   2     3683.95     3827.46     30.96 o 
   3   5   2     3493.68     3776.37     31.33 o 
   4   5   2    25888.18    26945.53    194.33 o 
   5   5   2      159.50      173.90      7.60 o 
   6   5   2    23394.47    23750.71    186.68 o 
   7   5   2      151.70      160.56      8.35 o 
   8   5   2     3080.19     2982.38     48.37 o 
   9   5   2       24.36       11.98      8.90 o 
  10   5   2     2573.99     2454.88     59.39 o 
  11   5   2      249.67      276.65     16.85 o 
  12   5   2     4748.66     4735.87     71.72 o 
  13   5   2       10.74       -8.61     17.17 o 
 -14   6   2      752.43      772.00     31.85 o 
 -13   6   2      154.73      145.63     16.34 o 
 -12   6   2     1021.94      972.57     26.40 o 
 -11   6   2     3537.70     3325.21     47.86 o 
 -10   6   2     8690.14     8377.39     82.74 o 
  -9   6   2     6037.57     6144.17     62.86 o 
  -8   6   2    10513.39    10444.98     97.66 o 
  -7   6   2      616.25      535.47     13.89 o 
  -6   6   2     1859.73     1764.93     20.11 o 
  -5   6   2    12130.45    11763.92    103.13 o 
  -4   6   2    27882.04    28726.55    220.89 o 
  -3   6   2    14728.88    15318.91    119.59 o 
  -2   6   2    11654.26    11895.97     87.06 o 
  -1   6   2    10825.02    11418.63     83.58 o 
   0   6   2     1727.28     1867.51     18.05 o 
   1   6   2     6274.65     6210.18     47.36 o 
   2   6   2    20510.47    20672.47    159.67 o 
   3   6   2    11887.93    11651.21     86.68 o 
   4   6   2    17672.41    17709.94    129.87 o 
   5   6   2      336.40      271.42      7.49 o 
   6   6   2       40.99       58.66      6.44 o 
   7   6   2     4234.83     4081.87     43.79 o 
   8   6   2    15291.45    14905.89    123.16 o 
   9   6   2     5079.45     4913.15     54.05 o 
  10   6   2     5380.23     5218.94     65.08 o 
  11   6   2      868.76      860.89     25.35 o 
  12   6   2        5.00       14.12     15.45 o 
  13   6   2       76.50       75.50     18.94 o 
 -14   7   2       39.07       26.39     15.23 o 
 -13   7   2     4819.85     4826.61     65.67 o 
 -12   7   2      848.20      773.39     24.96 o 
 -11   7   2     6115.99     5863.32     71.56 o 
 -10   7   2      742.59      700.18     19.11 o 
  -9   7   2     3440.07     3279.19     43.01 o 
  -8   7   2      224.55      220.39     10.57 o 
  -7   7   2    27313.64    27154.12    230.71 o 
  -6   7   2     3138.20     2953.37     33.19 o 
  -5   7   2    25360.01    25958.34    201.46 o 
  -4   7   2      699.63      694.77     13.97 o 
  -3   7   2      603.54      603.87      8.64 o 
  -2   7   2    20063.71    21688.13    167.16 o 
  -1   7   2    37486.36    39398.11    280.54 o 
   0   7   2     6851.24     7003.44     53.23 o 
   1   7   2    34361.57    35946.74    256.32 o 
   2   7   2       16.17       14.98      3.88 o 
   3   7   2     6417.31     6608.51     51.84 o 
   4   7   2     2876.32     2919.66     26.47 o 
   5   7   2    26648.63    26904.62    195.39 o 
   6   7   2      166.59      178.00      9.85 o 
   7   7   2    16261.63    16411.26    133.50 o 
   8   7   2      224.16      244.29     19.50 o 
   9   7   2        9.86       31.09      9.67 o 
  10   7   2        9.01        7.71     11.40 o 
  11   7   2     5719.64     5639.90     79.66 o 
  12   7   2      275.40      287.38     21.13 o 
  13   7   2     2990.96     3134.67     58.50 o 
 -14   8   2      244.31      231.95     19.80 o 
 -13   8   2        5.54       17.38     14.20 o 
 -12   8   2       30.47       13.24     13.12 o 
 -11   8   2     6113.76     6014.41     91.26 o 
 -10   8   2     3178.59     2856.94     38.02 o 
  -9   8   2    10392.35    10440.07     98.60 o 
  -8   8   2     2292.59     2114.86     29.05 o 
  -7   8   2       94.66      139.44     11.98 o 
  -6   8   2      294.76      264.19     13.97 o 
  -5   8   2    11817.11    11529.24     93.44 o 
  -4   8   2     7179.67     7154.58     70.48 o 
  -3   8   2    29994.55    30395.62    217.94 o 
  -2   8   2     7296.26     7216.15     55.11 o 
  -1   8   2     4124.27     4120.09     35.56 o 
   0   8   2      803.47      839.94     10.32 o 
   1   8   2    15360.93    15267.07    111.72 o 
   2   8   2    11180.37    11577.14     92.51 o 
   3   8   2    27347.28    27339.95    197.40 o 
   4   8   2      288.94      321.26      8.35 o 
   5   8   2     7355.17     7371.65     58.87 o 
   6   8   2      196.10      209.66     10.54 o 
   7   8   2     6464.07     6426.99     58.98 o 
   8   8   2      339.22      322.86     14.17 o 
   9   8   2    11513.03    11524.94    108.79 o 
  10   8   2      300.11      289.90     14.28 o 
  11   8   2     2192.12     2190.51     49.16 o 
  12   8   2       57.29       82.15     17.82 o 
  13   8   2     1837.88     1985.39     77.87 o 
 -14   9   2     2867.76     2905.62     50.90 o 
 -13   9   2     1259.69     1201.15     31.59 o 
 -12   9   2     4217.48     4206.09     58.90 o 
 -11   9   2     2344.54     2196.21     33.99 o 
 -10   9   2        5.85       18.10      9.74 o 
  -9   9   2      226.70      207.57     11.77 o 
  -8   9   2     8974.41     8769.44     84.03 o 
  -7   9   2     5110.65     5021.10     57.16 o 
  -6   9   2    11808.46    11774.72    105.73 o 
  -5   9   2     8464.60     8370.03     70.22 o 
  -4   9   2     1235.00     1218.94     14.65 o 
  -3   9   2     4552.99     4582.92     37.43 o 
  -2   9   2     9187.66     9007.25     68.21 o 
  -1   9   2    17231.34    17212.41    134.00 o 
   0   9   2    42448.84    44723.16    318.26 o 
   1   9   2    12128.40    12734.63     94.45 o 
   2   9   2     5353.38     4881.98     39.82 o 
   3   9   2     2508.12     2433.54     23.27 o 
   4   9   2     4247.96     4381.39     37.57 o 
   5   9   2     2941.06     2875.87     52.80 o 
   6   9   2    16292.05    16594.64    144.78 o 
   7   9   2     4513.88     4361.35     47.90 o 
   8   9   2     2559.48     2427.42     33.13 o 
   9   9   2        3.73        9.50      9.55 o 
  10   9   2     1920.18     1944.25     31.97 o 
  11   9   2     1529.46     1568.79     38.80 o 
  12   9   2     3873.03     3945.87     75.65 o 
 -13  10   2      267.76      311.81     19.93 o 
 -12  10   2      757.33      772.51     26.06 o 
 -11  10   2       60.73       77.65     11.80 o 
 -10  10   2    12782.16    12631.17    118.99 o 
  -9  10   2      131.79      146.09     11.06 o 
  -8  10   2     8176.42     8174.36     79.62 o 
  -7  10   2       22.52       28.76      7.58 o 
  -6  10   2      448.09      414.30     13.20 o 
  -5  10   2      174.19      161.70      8.54 o 
  -4  10   2    37777.14    38140.10    273.54 o 
  -3  10   2     4391.20     4605.00     38.16 o 
  -2  10   2    14626.61    14083.05    104.20 o 
  -1  10   2        0.91        5.51      4.88 o 
   0  10   2     3679.62     3824.24     32.23 o 
   1  10   2      469.24      452.84     12.32 o 
   2  10   2    35851.19    37098.54    266.02 o 
   3  10   2      569.50      582.36     10.40 o 
   4  10   2    12194.94    12202.24     92.84 o 
   5  10   2     1938.19     1913.48     23.28 o 
   6  10   2       82.88      115.90      8.03 o 
   7  10   2       69.95       55.54      8.85 o 
   8  10   2     6796.28     6708.75     68.84 o 
   9  10   2       35.27       45.51     10.93 o 
  10  10   2     6378.74     6252.66     83.47 o 
  11  10   2       37.03       13.59     18.03 o 
  12  10   2        5.82       24.44     20.28 o 
 -13  11   2     2762.31     2858.09     49.23 o 
 -12  11   2     3140.49     3169.15     50.02 o 
 -11  11   2      557.25      547.65     19.22 o 
 -10  11   2      425.85      450.29     16.92 o 
  -9  11   2      615.28      531.73     17.13 o 
  -8  11   2     4382.07     4331.51     54.02 o 
  -7  11   2     7950.10     7613.48     81.10 o 
  -6  11   2    10663.48    10658.14     97.62 o 
  -5  11   2     2938.58     2962.57     40.23 o 
  -4  11   2      408.29      401.39      9.28 o 
  -3  11   2      178.65      178.28      6.21 o 
  -2  11   2    12141.97    11940.60     89.78 o 
  -1  11   2     6070.00     6086.99     56.14 o 
   0  11   2    24702.00    26193.96    189.49 o 
   1  11   2    11999.77    11926.49     89.69 o 
   2  11   2     1511.55     1451.57     16.67 o 
   3  11   2      249.28      234.42      7.98 o 
   4  11   2     3526.54     3405.15     45.64 o 
   5  11   2     4048.07     3934.66     41.93 o 
   6  11   2     9951.40     9976.52     93.06 o 
   7  11   2     7692.59     7451.11     81.39 o 
   8  11   2     1225.52     1268.50     26.27 o 
   9  11   2      193.30      207.16     14.29 o 
  10  11   2      949.02      963.77     36.59 o 
  11  11   2     1916.81     1951.87     78.02 o 
  12  11   2     2848.72     2871.32     63.97 o 
 -13  12   2        7.51       42.97     18.05 o 
 -12  12   2      179.33      178.76     17.31 o 
 -11  12   2     3005.53     2898.21     41.32 o 
 -10  12   2      737.77      716.51     20.44 o 
  -9  12   2    10864.30    10927.54    104.53 o 
  -8  12   2       39.96       38.79      9.23 o 
  -7  12   2     1186.16     1126.71     21.06 o 
  -6  12   2      287.83      271.07     12.20 o 
  -5  12   2    10507.30    10547.16    105.06 o 
  -4  12   2     2947.86     2913.60     50.39 o 
  -3  12   2    30343.01    30691.79    221.92 o 
  -2  12   2     1372.80     1325.74     15.74 o 
  -1  12   2      568.96      485.81     10.00 o 
   0  12   2      135.32      115.22      5.52 o 
   1  12   2     7824.01     7707.56     65.58 o 
   2  12   2      891.12      819.20     17.05 o 
   3  12   2    20389.21    20537.48    175.96 o 
   4  12   2     1065.07      986.91     15.95 o 
   5  12   2     1919.24     1855.76     28.90 o 
   6  12   2      262.10      265.46     13.11 o 
   7  12   2     4572.08     4583.21     56.34 o 
   8  12   2      437.26      455.61     17.49 o 
   9  12   2     6392.65     6252.19     83.36 o 
  10  12   2     1367.63     1272.89     33.35 o 
  11  12   2     1059.39     1027.54     37.24 o 
  12  12   2       10.56       28.76     21.19 o 
 -13  13   2     3597.99     3574.59     73.31 o 
 -12  13   2      685.67      656.49     27.19 o 
 -11  13   2     1154.71     1150.88     26.50 o 
 -10  13   2      179.90      173.47     13.54 o 
  -9  13   2     1919.56     1870.98     30.49 o 
  -8  13   2      459.29      453.52     15.86 o 
  -7  13   2    11969.57    11750.41    119.27 o 
  -6  13   2      956.59      979.82     20.94 o 
  -5  13   2     9149.08     9456.75    109.42 o 
  -4  13   2        4.95       41.03      6.51 o 
  -3  13   2     1660.13     1566.41     39.80 o 
  -2  13   2      626.88      612.67     11.24 o 
  -1  13   2    16212.10    16028.24    127.43 o 
   0  13   2     2275.02     2045.80     23.47 o 
   1  13   2    12383.09    12295.40    101.69 o 
   2  13   2     4517.69     4510.56     46.30 o 
   3  13   2      430.05      457.44     11.96 o 
   4  13   2       53.36       53.26      7.49 o 
   5  13   2     9417.92     9544.82     98.65 o 
   6  13   2     2697.81     2659.06     55.05 o 
   7  13   2    11476.99    11552.47    119.28 o 
   8  13   2      506.57      440.56     17.64 o 
   9  13   2        6.30       29.81     13.91 o 
  10  13   2      475.19      483.13     23.12 o 
  11  13   2     3152.50     3229.13     59.99 o 
 -12  14   2      190.08      193.88     16.90 o 
 -11  14   2      867.25      869.15     29.03 o 
 -10  14   2     5784.42     5754.33     71.09 o 
  -9  14   2     3473.85     3417.86     48.05 o 
  -8  14   2     4847.04     4671.27     57.97 o 
  -7  14   2      862.19      799.06     21.43 o 
  -6  14   2      420.38      428.24     14.30 o 
  -5  14   2     3075.18     2927.47     35.17 o 
  -4  14   2    21647.29    21780.45    172.78 o 
  -3  14   2     5024.32     4953.68     49.50 o 
  -2  14   2     8022.28     7956.64     71.95 o 
  -1  14   2      312.15      286.49      9.92 o 
   0  14   2     1864.47     1838.14     26.59 o 
   1  14   2      826.07      834.66     15.13 o 
   2  14   2    10422.25    10847.82     98.44 o 
   3  14   2     4684.20     4484.28     43.27 o 
   4  14   2     3990.62     3823.88     46.97 o 
   5  14   2     1171.47     1111.96     22.97 o 
   6  14   2       99.79      120.49     12.03 o 
   7  14   2     2224.85     2146.95     35.56 o 
   8  14   2     2357.99     2330.82     54.90 o 
   9  14   2     2505.11     2471.97     45.89 o 
  10  14   2     2495.87     2471.57     47.67 o 
  11  14   2      133.95      165.06     19.41 o 
 -12  15   2     2835.63     2959.46     49.21 o 
 -11  15   2       10.84       23.75     13.58 o 
 -10  15   2        7.22       13.16     12.41 o 
  -9  15   2      139.42      144.53     14.17 o 
  -8  15   2     6156.68     6061.20     71.38 o 
  -7  15   2       59.00       47.76      9.73 o 
  -6  15   2    10768.32    10735.01    126.99 o 
  -5  15   2      394.20      381.35     12.99 o 
  -4  15   2      516.09      492.33     16.67 o 
  -3  15   2        9.68       14.94      7.62 o 
  -2  15   2     6034.36     6049.91     59.09 o 
  -1  15   2      106.64       87.70      7.48 o 
   0  15   2    12474.44    12354.27    152.91 o 
   1  15   2      158.20      173.10      9.61 o 
   2  15   2     3419.86     3380.43     35.52 o 
   3  15   2       70.62       93.46      7.98 o 
   4  15   2     3542.52     3596.62     45.82 o 
   5  15   2       79.90       74.61     11.03 o 
   6  15   2    15500.75    15676.45    156.10 o 
   7  15   2       90.24      119.61     12.62 o 
   8  15   2     2074.11     1964.68     39.73 o 
   9  15   2       40.73       34.30     14.70 o 
  10  15   2     1581.00     1646.44     39.35 o 
 -11  16   2      956.39      916.73     31.75 o 
 -10  16   2     3414.22     3318.35     56.99 o 
  -9  16   2     3316.22     3258.81     80.67 o 
  -8  16   2     3167.52     3060.58     50.95 o 
  -7  16   2      360.73      336.80     17.51 o 
  -6  16   2       68.89       74.93     12.97 o 
  -5  16   2     2974.83     2964.60     46.71 o 
  -4  16   2    13147.51    12948.38    175.57 o 
  -3  16   2     8253.32     8011.63     88.97 o 
  -2  16   2     6165.24     6191.86     67.65 o 
  -1  16   2     1523.22     1388.18     21.87 o 
   0  16   2      603.61      621.76     14.33 o 
   1  16   2     3674.61     3562.54     65.25 o 
   2  16   2     9940.19     9885.19     90.43 o 
   3  16   2     1981.42     2003.19     35.31 o 
   4  16   2     2148.40     2106.61     32.95 o 
   5  16   2      102.95      115.48     12.21 o 
   6  16   2      204.77      203.85     14.04 o 
   7  16   2     1280.93     1212.36     28.15 o 
   8  16   2     2174.01     2184.73     42.73 o 
   9  16   2     1343.71     1252.57     33.81 o 
  10  16   2     1203.22     1217.10     35.39 o 
 -11  17   2      784.57      801.99     30.93 o 
 -10  17   2       63.30       70.72     16.32 o 
  -9  17   2     1500.98     1517.09     37.03 o 
  -8  17   2      343.78      312.97     31.86 o 
  -7  17   2     5359.11     5292.77     73.82 o 
  -6  17   2      129.85      121.89     15.18 o 
  -5  17   2     5834.63     5638.18     75.02 o 
  -4  17   2       10.89       37.99     11.51 o 
  -3  17   2      512.37      476.54     17.39 o 
  -2  17   2      557.22      593.37     18.43 o 
  -1  17   2     9440.41     9643.35     83.43 o 
   0  17   2     1332.74     1293.22     20.29 o 
   1  17   2    10096.77    10203.87     95.18 o 
   2  17   2      210.19      214.65     11.09 o 
   3  17   2      250.15      265.11     23.53 o 
   4  17   2      154.09      184.08     12.53 o 
   5  17   2     6167.95     6186.69     72.22 o 
   6  17   2      241.78      236.91     20.39 o 
   7  17   2     5817.21     5930.02     81.30 o 
   8  17   2       15.34       22.51     14.15 o 
   9  17   2        0.39       -4.46     15.48 o 
  10  17   2      157.04      156.75     19.65 o 
 -10  18   2      651.44      589.45     26.40 o 
  -9  18   2     5164.95     5234.91     77.53 o 
  -8  18   2      412.87      401.20     34.87 o 
  -7  18   2      616.49      608.56     24.16 o 
  -6  18   2       97.05      125.26     15.10 o 
  -5  18   2     4279.66     4278.87     62.25 o 
  -4  18   2     1955.98     1896.03     36.58 o 
  -3  18   2     9795.67     9584.72    113.87 o 
  -2  18   2      710.73      700.83     24.65 o 
  -1  18   2     1257.58     1198.39     24.29 o 
   0  18   2      118.72      150.72     13.32 o 
   1  18   2     8097.84     8286.61     80.88 o 
   2  18   2      874.47      839.47     21.15 o 
   3  18   2     5914.49     6080.01     69.80 o 
   4  18   2      498.52      462.43     17.39 o 
   5  18   2      514.71      489.49     21.97 o 
   6  18   2       46.76       82.39     13.24 o 
   7  18   2     1421.34     1384.72     35.23 o 
   8  18   2      162.31      135.01     17.27 o 
   9  18   2     1803.93     1843.70     42.65 o 
 -10  19   2       49.04       50.75     17.72 o 
  -9  19   2      439.07      454.68     23.77 o 
  -8  19   2     2282.49     2257.71     55.45 o 
  -7  19   2     1005.28      978.86     29.60 o 
  -6  19   2     2773.51     2592.02     46.76 o 
  -5  19   2      587.16      528.02     21.93 o 
  -4  19   2      410.02      371.34     18.93 o 
  -3  19   2        5.81       21.87     11.67 o 
  -2  19   2     3701.69     3622.28     48.20 o 
  -1  19   2     1580.96     1549.66     30.08 o 
   0  19   2     6811.33     6776.49     69.27 o 
   1  19   2     2474.24     2388.54     33.55 o 
   2  19   2     2056.07     1971.29     37.47 o 
   3  19   2       32.49       36.44     12.38 o 
   4  19   2     1258.25     1211.12     34.93 o 
   5  19   2     1758.26     1723.90     32.41 o 
   6  19   2     4422.86     4464.97     76.00 o 
   7  19   2      999.27      978.25     31.35 o 
   8  19   2      645.39      720.26     29.03 o 
  -9  20   2       39.05       21.76     16.55 o 
  -8  20   2     2768.72     2816.74     52.95 o 
  -7  20   2        0.50       33.54     15.04 o 
  -6  20   2      444.04      435.98     21.34 o 
  -5  20   2       24.74       25.91     13.36 o 
  -4  20   2     9582.26     9615.38    117.52 o 
  -3  20   2       85.18       85.28     14.43 o 
  -2  20   2     3126.52     3132.87     54.63 o 
  -1  20   2        1.93       38.06     10.80 o 
   0  20   2      554.59      575.67     22.58 o 
   1  20   2       20.42       26.97     10.90 o 
   2  20   2     6851.10     7037.73    157.72 o 
   3  20   2       46.86       61.20     13.17 o 
   4  20   2     2127.14     2086.71     40.84 o 
   5  20   2       24.34       18.37     15.62 o 
   6  20   2       39.22       51.76     19.05 o 
   7  20   2       24.17       28.50     18.76 o 
   8  20   2     1969.84     2051.73     55.02 o 
  -8  21   2     1539.77     1637.85     40.69 o 
  -7  21   2     2209.84     2198.89     45.59 o 
  -6  21   2     1202.76     1196.62     33.28 o 
  -5  21   2     1404.39     1443.82     35.37 o 
  -4  21   2      274.48      296.85     19.44 o 
  -3  21   2      351.72      377.40     29.08 o 
  -2  21   2      620.81      643.22     26.15 o 
  -1  21   2     2687.45     2594.64     44.17 o 
   0  21   2     3731.76     3648.72    104.67 o 
   1  21   2     1819.48     1844.19     37.40 o 
   2  21   2     1088.72     1069.99     49.60 o 
   3  21   2       59.55       78.53     14.55 o 
   4  21   2      735.68      783.90     26.92 o 
   5  21   2     1098.08     1132.67     57.16 o 
   6  21   2     2694.52     2649.82    116.74 o 
   7  21   2     1201.90     1240.98     50.53 o 
  -7  22   2      167.10      169.36     19.60 o 
  -6  22   2       36.92       22.16     15.12 o 
  -5  22   2     2129.89     2132.06     44.17 o 
  -4  22   2      628.90      633.90     26.15 o 
  -3  22   2     4574.88     4614.63     68.59 o 
  -2  22   2      237.48      246.09     20.09 o 
  -1  22   2      735.95      738.36     22.91 o 
   0  22   2       48.08       74.08     14.19 o 
   1  22   2     2764.16     2784.50     56.07 o 
   2  22   2      124.03      148.40     16.32 o 
   3  22   2     3519.71     3803.88     60.54 o 
   4  22   2       16.01        5.94     17.47 o 
   5  22   2      392.07      428.57     27.27 o 
   6  22   2      120.38      151.14     21.49 o 
  -6  23   2      503.11      511.96     25.69 o 
  -5  23   2     1321.69     1397.44     36.92 o 
  -4  23   2       44.61       79.26     16.68 o 
  -3  23   2       80.81      114.79     19.63 o 
  -2  23   2      661.14      679.95     26.81 o 
  -1  23   2     1861.97     1975.63     46.52 o 
   0  23   2      861.07      852.16     27.48 o 
   1  23   2     1883.52     1874.50     57.42 o 
   2  23   2       20.86       50.74     17.27 o 
   3  23   2        7.96        5.23     14.78 o 
   4  23   2      129.70      112.69     20.52 o 
   5  23   2     2852.56     3005.71     81.38 o 
  -5  24   2      655.94      737.33     30.31 o 
  -4  24   2     2164.43     2314.05     47.96 o 
  -3  24   2     1246.91     1318.75     43.01 o 
  -2  24   2      858.31      920.78     34.74 o 
  -1  24   2       14.89       23.50     16.11 o 
   0  24   2        3.78       49.76     21.66 o 
   1  24   2      312.24      329.60     23.59 o 
   2  24   2     1772.73     1782.51     58.30 o 
   3  24   2      893.89      828.49     43.46 o 
   4  24   2     1264.85     1253.27     41.86 o 
  -3  25   2       11.91       28.29     18.47 o 
  -2  25   2     1011.30     1105.86     57.20 o 
  -1  25   2       46.94       49.38     18.00 o 
   0  25   2     2569.03     2680.30     86.64 o 
   1  25   2        3.36       15.19     17.51 o 
 -15   0   3     4501.47     4652.16    177.69 o 
 -13   0   3     3710.04     3656.79     87.33 o 
 -11   0   3      118.61      183.92     26.95 o 
  -9   0   3    13584.32    13731.42    200.15 o 
  -7   0   3    23454.11    23139.99    277.97 o 
  -5   0   3      413.71      554.09     38.06 o 
  -3   0   3    39824.76    40697.45    413.79 o 
  -1   0   3    75856.90    79410.03   1391.50 o 
   1   0   3    19289.23    21263.75    380.54 o 
   3   0   3    73876.80    74014.34    763.05 o 
   5   0   3    30161.44    30609.41    312.59 o 
   7   0   3      371.21      370.15     14.79 o 
   9   0   3    12470.16    12435.63    163.62 o 
  11   0   3     4202.37     4192.07     73.38 o 
  13   0   3      431.54      557.77     56.08 o 
 -15   1   3      288.72      302.67     24.94 o 
 -14   1   3      193.58      198.63     20.86 o 
 -13   1   3     3886.20     3658.95     62.90 o 
 -12   1   3     5763.31     5519.36    115.72 o 
 -11   1   3    17876.91    17822.36    199.91 o 
 -10   1   3     6209.10     6078.27     62.58 o 
  -9   1   3     1028.52      968.97     18.41 o 
  -8   1   3     1167.61     1113.95     16.94 o 
  -7   1   3    11688.14    11772.31     89.13 o 
  -6   1   3    17648.19    17940.57    131.49 o 
  -5   1   3    17822.83    17532.90    136.91 o 
  -4   1   3    20792.73    21792.07    157.05 o 
  -3   1   3     4961.65     5288.44     40.62 o 
  -2   1   3      537.67      555.25      6.96 o 
  -1   1   3     7664.47     7964.67     58.59 o 
   0   1   3      685.32      683.05     16.33 o 
   1   1   3    52227.77    54744.89    400.15 o 
   2   1   3    23673.01    24584.17    176.19 o 
   3   1   3    15633.95    16603.14    121.12 o 
   4   1   3       36.29       45.63      4.94 o 
   5   1   3     1598.57     1593.65     18.22 o 
   6   1   3     4641.00     4710.30     40.60 o 
   7   1   3    12031.15    12278.36     94.84 o 
   8   1   3     9024.33     8804.60     84.48 o 
   9   1   3     4774.29     4641.06     52.30 o 
  10   1   3        6.70       13.86     10.34 o 
  11   1   3      564.55      569.49     19.20 o 
  12   1   3     1113.01     1126.93     37.51 o 
  13   1   3     4737.99     5098.32    111.93 o 
 -15   2   3      424.56      395.17     33.55 o 
 -14   2   3     5629.18     5669.76     85.40 o 
 -13   2   3      221.74      225.51     19.89 o 
 -12   2   3     2348.49     2299.57     45.52 o 
 -11   2   3        7.71       19.01     11.59 o 
 -10   2   3     9104.15     8778.63     94.10 o 
  -9   2   3      318.21      307.81     17.13 o 
  -8   2   3    29884.90    30564.75    238.05 o 
  -7   2   3     2388.23     2296.98     27.94 o 
  -6   2   3      932.97      759.40     10.89 o 
  -5   2   3     1061.89     1309.83     15.11 o 
  -4   2   3    18217.83    19112.82    143.54 o 
  -3   2   3     7153.95     7138.34     59.43 o 
  -2   2   3    64237.25    66294.71    486.02 o 
  -1   2   3    35629.45    36703.00    264.77 o 
   0   2   3     2915.17     3363.43     31.81 o 
   1   2   3      591.31      701.80     13.09 o 
   2   2   3    11475.65    11487.61     84.48 o 
   3   2   3     8276.61     8662.55     65.54 o 
   4   2   3    43550.70    44600.57    318.12 o 
   5   2   3      690.32      616.75     10.74 o 
   6   2   3     9420.62     9630.49     75.16 o 
   7   2   3      213.74      167.90      8.79 o 
   8   2   3     2965.11     2914.97     44.44 o 
   9   2   3     1191.88     1147.54     22.85 o 
  10   2   3     7818.26     7801.80     79.77 o 
  11   2   3      506.64      517.73     22.50 o 
  12   2   3     2477.74     2538.03     49.00 o 
  13   2   3       18.63       20.62     30.58 o 
 -15   3   3       17.25       20.06     19.03 o 
 -14   3   3      579.12      622.82     28.15 o 
 -13   3   3      446.84      436.53     22.64 o 
 -12   3   3    11976.89    12051.93    127.90 o 
 -11   3   3     2436.33     2356.30     37.72 o 
 -10   3   3     9119.28     8982.30    109.27 o 
  -9   3   3      787.91      788.75     17.37 o 
  -8   3   3     1998.60     1898.87     23.07 o 
  -7   3   3     2388.57     2412.60     25.73 o 
  -6   3   3    45133.38    46145.97    329.42 o 
  -5   3   3     3935.88     3845.60     34.06 o 
  -4   3   3    33595.07    35275.53    252.11 o 
  -3   3   3      101.17      108.55      7.75 o 
  -2   3   3      854.14      899.57      9.59 o 
  -1   3   3    10447.89    11373.36     82.94 o 
   0   3   3     2752.67     2649.74     24.20 o 
   1   3   3     8374.28     8944.94     66.35 o 
   2   3   3    39717.93    41496.20    294.96 o 
   3   3   3     2327.42     2415.85     21.88 o 
   4   3   3       40.23       93.81     10.12 o 
   5   3   3      621.27      640.29     11.04 o 
   6   3   3    13189.26    13381.34    101.41 o 
   7   3   3     2182.49     2078.36     35.67 o 
   8   3   3    25716.35    25778.24    204.85 o 
   9   3   3       25.34       22.28      9.86 o 
  10   3   3      338.97      379.33     15.61 o 
  11   3   3       65.34       71.57     15.57 o 
  12   3   3     3551.52     3602.13     62.46 o 
  13   3   3      468.31      486.21     38.39 o 
 -15   4   3     2608.49     2722.08     56.70 o 
 -14   4   3     1238.84     1213.43     41.54 o 
 -13   4   3     2387.00     2367.37     48.36 o 
 -12   4   3      598.55      550.97     23.88 o 
 -11   4   3      114.20      134.55     13.18 o 
 -10   4   3     1726.96     1638.66     26.11 o 
  -9   4   3     7298.39     7434.04     72.70 o 
  -8   4   3    13737.78    14061.09    123.18 o 
  -7   4   3    16456.13    16249.34    129.87 o 
  -6   4   3     5647.17     5620.46     49.03 o 
  -5   4   3     1474.41     1584.77     18.98 o 
  -4   4   3     6647.46     6771.19     55.95 o 
  -3   4   3    34498.22    35999.32    274.35 o 
  -2   4   3    14235.55    14015.93    101.66 o 
  -1   4   3    51374.58    53279.71    383.92 o 
   0   4   3     1922.41     2011.75     17.21 o 
   1   4   3     2134.02     2260.92     19.40 o 
   2   4   3     5012.63     4785.16     37.81 o 
   3   4   3    35141.06    36791.88    262.81 o 
   4   4   3    16714.93    16457.77    127.12 o 
   5   4   3    19502.34    19703.56    144.91 o 
   6   4   3     1544.44     1427.51     18.07 o 
   7   4   3       46.95       50.03      7.60 o 
   8   4   3     3070.58     2967.90     41.11 o 
   9   4   3    12106.52    12128.26    129.85 o 
  10   4   3     3310.52     3132.00     46.11 o 
  11   4   3     3150.91     3128.94     53.50 o 
  12   4   3      887.97      877.42     44.23 o 
  13   4   3      294.67      388.56     27.76 o 
 -15   5   3      163.35      185.72     35.89 o 
 -14   5   3      104.77       85.31     18.66 o 
 -13   5   3     5152.62     5208.40     81.34 o 
 -12   5   3        5.18       11.69     12.03 o 
 -11   5   3    16009.92    16162.07    162.81 o 
 -10   5   3       15.19       15.09      8.76 o 
  -9   5   3     4470.88     4294.07     80.80 o 
  -8   5   3       36.75       31.47      7.44 o 
  -7   5   3    18282.71    18683.76    161.41 o 
  -6   5   3      916.38      998.58     16.41 o 
  -5   5   3    36944.54    36883.87    282.97 o 
  -4   5   3     1548.83     1724.67     18.29 o 
  -3   5   3     3217.00     3127.13     28.16 o 
  -2   5   3     2037.58     2241.69     19.37 o 
  -1   5   3    12543.48    12984.41    101.44 o 
   0   5   3      608.82      651.96      8.90 o 
   1   5   3    26314.88    26778.79    205.07 o 
   2   5   3      373.81      347.52      9.57 o 
   3   5   3    18716.52    19434.05    141.47 o 
   4   5   3      793.86      801.07     11.71 o 
   5   5   3     5117.83     5360.27     44.54 o 
   6   5   3       46.86       51.75      6.53 o 
   7   5   3    22993.27    23296.93    185.17 o 
   8   5   3        7.77       12.22      7.65 o 
   9   5   3     4897.62     4808.22     49.14 o 
  10   5   3      270.38      287.44     18.40 o 
  11   5   3      430.68      455.56     22.38 o 
  12   5   3      376.72      343.15     22.39 o 
  13   5   3     5442.55     5754.02     97.66 o 
 -14   6   3     1800.25     1733.90     47.50 o 
 -13   6   3     1051.92     1057.01     29.02 o 
 -12   6   3      379.63      358.42     18.43 o 
 -11   6   3       21.66       59.68     12.27 o 
 -10   6   3     4812.36     4606.77     51.48 o 
  -9   6   3     4405.23     4464.92     48.92 o 
  -8   6   3     9686.44     9333.43     87.22 o 
  -7   6   3    13921.20    13938.48    123.31 o 
  -6   6   3      229.06      245.44      8.91 o 
  -5   6   3     6487.72     7328.18     66.22 o 
  -4   6   3     4659.17     4385.71     38.69 o 
  -3   6   3    47834.67    49747.04    354.23 o 
  -2   6   3    26282.07    27611.95    197.61 o 
  -1   6   3    41033.49    43266.88    328.77 o 
   0   6   3      109.89      110.27      4.68 o 
   1   6   3       56.49       69.59      3.71 o 
   2   6   3      331.69      278.13      6.85 o 
   3   6   3    50720.06    52613.99    374.05 o 
   4   6   3    21438.20    21607.29    157.63 o 
   5   6   3    13493.83    13496.97    101.77 o 
   6   6   3     3140.85     3205.63     35.93 o 
   7   6   3       42.75       60.84     10.01 o 
   8   6   3      466.55      493.94     14.54 o 
   9   6   3     6742.20     6718.70     77.64 o 
  10   6   3     4982.40     4881.79     70.13 o 
  11   6   3     2255.08     2186.00     44.14 o 
  12   6   3     1246.24     1207.13     35.13 o 
 -14   7   3      374.95      359.98     24.58 o 
 -13   7   3     1213.08     1170.79     30.63 o 
 -12   7   3     7800.61     7843.90     90.96 o 
 -11   7   3     1074.83      930.07     24.98 o 
 -10   7   3     7014.55     6909.86     70.74 o 
  -9   7   3      323.59      281.36     12.02 o 
  -8   7   3      672.82      644.48     16.25 o 
  -7   7   3     2873.91     2752.22     32.89 o 
  -6   7   3    28486.85    28629.34    264.74 o 
  -5   7   3     2298.19     2313.32     23.95 o 
  -4   7   3    34419.10    35116.91    269.25 o 
  -3   7   3     1241.31     1454.11     16.39 o 
  -2   7   3      971.90     1048.50     16.16 o 
  -1   7   3      311.31      293.12     13.32 o 
   0   7   3    23261.80    23519.69    181.37 o 
   1   7   3     2405.07     2358.97     22.57 o 
   2   7   3    40847.42    41906.20    298.95 o 
   3   7   3      280.85      322.38      8.09 o 
   4   7   3      417.67      494.12     15.77 o 
   5   7   3       26.56       58.47      5.40 o 
   6   7   3    11911.67    12211.87    101.30 o 
   7   7   3     1751.26     1630.14     27.19 o 
   8   7   3    12358.00    12297.20    104.56 o 
   9   7   3      791.58      802.57     19.87 o 
  10   7   3      292.56      326.18     31.56 o 
  11   7   3       24.11       26.95     14.54 o 
  12   7   3     2584.33     2583.73     51.04 o 
 -14   8   3     4400.13     4628.85     75.61 o 
 -13   8   3      713.32      737.08     26.50 o 
 -12   8   3      672.12      627.66     23.14 o 
 -11   8   3      609.68      571.39     18.96 o 
 -10   8   3     6448.15     6197.86     65.42 o 
  -9   8   3     2567.59     2472.24     33.27 o 
  -8   8   3    19668.85    19861.37    190.43 o 
  -7   8   3     1262.94     1236.83     34.93 o 
  -6   8   3     6202.74     6255.51     66.38 o 
  -5   8   3     4922.94     5273.03     46.78 o 
  -4   8   3    12738.55    13196.48    105.48 o 
  -3   8   3      728.20      590.25     10.74 o 
  -2   8   3    24732.17    24911.92    179.42 o 
  -1   8   3     6724.87     6973.36     57.80 o 
   0   8   3     6013.93     5874.48     49.73 o 
   1   8   3      666.65      754.69     10.12 o 
   2   8   3    16451.77    16349.96    120.25 o 
   3   8   3     2999.40     3152.58     28.36 o 
   4   8   3    22304.34    21953.51    160.79 o 
   5   8   3     2734.64     2476.64     36.60 o 
   6   8   3     7006.90     6958.87     62.22 o 
   7   8   3      701.73      668.23     15.84 o 
   8   8   3     2443.30     2381.91     43.95 o 
   9   8   3      985.81      947.38     23.82 o 
  10   8   3     8373.94     8235.47    104.58 o 
  11   8   3     1051.46     1034.56     32.25 o 
  12   8   3     1894.69     1928.63     51.27 o 
 -14   9   3      333.43      309.52     25.78 o 
 -13   9   3     2251.47     2212.32     46.98 o 
 -12   9   3     3594.47     3425.56     51.40 o 
 -11   9   3     6998.16     6755.82     71.79 o 
 -10   9   3     3895.92     3677.02     44.90 o 
  -9   9   3     2954.03     2852.88     36.83 o 
  -8   9   3     1483.22     1351.40     25.10 o 
  -7   9   3     3808.45     3692.68     45.10 o 
  -6   9   3     5675.72     5440.20     59.46 o 
  -5   9   3    23266.19    23260.10    182.02 o 
  -4   9   3     3795.54     3752.82     34.99 o 
  -3   9   3     5791.67     5695.99     45.38 o 
  -2   9   3      665.85      611.54      9.27 o 
  -1   9   3     8801.71     8838.75     72.33 o 
   0   9   3    11269.62    11275.58     90.73 o 
   1   9   3    36381.55    37734.12    270.15 o 
   2   9   3     3884.54     3892.46     33.32 o 
   3   9   3     7913.36     7913.06     62.16 o 
   4   9   3      986.13      902.51     13.50 o 
   5   9   3     3079.11     3081.58     66.49 o 
   6   9   3     3094.82     3083.08     38.02 o 
   7   9   3     9236.43     9433.92     89.73 o 
   8   9   3     2750.64     2695.51     40.63 o 
   9   9   3     1664.68     1565.47     42.78 o 
  10   9   3      808.00      779.00     26.44 o 
  11   9   3      570.51      601.59     30.56 o 
  12   9   3     1722.26     1717.34     50.20 o 
 -14  10   3        0.60      -14.86     14.86 o 
 -13  10   3     3012.01     3025.19     61.07 o 
 -12  10   3       35.12       40.94     15.64 o 
 -11  10   3      216.09      212.68     13.94 o 
 -10  10   3      171.47      144.13     12.09 o 
  -9  10   3    11805.09    11764.83    110.24 o 
  -8  10   3      698.27      660.39     18.83 o 
  -7  10   3     5811.57     5735.85     71.16 o 
  -6  10   3      445.83      379.85     14.77 o 
  -5  10   3       12.10       26.04      6.93 o 
  -4  10   3       70.39       57.61      4.57 o 
  -3  10   3    34500.65    35371.65    253.78 o 
  -2  10   3      693.14      600.61      9.58 o 
  -1  10   3    32723.89    33323.80    256.24 o 
   0  10   3      975.77      952.57     13.90 o 
   1  10   3        0.19       15.30      3.87 o 
   2  10   3     1348.46     1340.85     15.64 o 
   3  10   3    25102.87    26016.17    189.39 o 
   4  10   3      778.20      765.07     23.73 o 
   5  10   3    13536.38    13586.43    111.65 o 
   6  10   3      328.79      302.01     10.58 o 
   7  10   3       90.49      119.94     11.27 o 
   8  10   3       67.40       57.50     12.45 o 
   9  10   3     5404.75     5405.74     82.31 o 
  10  10   3       10.91       10.92     13.86 o 
  11  10   3     4595.93     4550.21     81.95 o 
  12  10   3       78.14      110.92     23.14 o 
 -13  11   3     2358.36     2215.43     49.95 o 
 -12  11   3     1083.49     1034.82     39.25 o 
 -11  11   3     5278.43     5212.62     65.91 o 
 -10  11   3     1788.34     1696.80     31.64 o 
  -9  11   3      450.25      448.34     17.53 o 
  -8  11   3       27.69       29.40      8.95 o 
  -7  11   3     4119.73     4106.24     49.70 o 
  -6  11   3     6250.13     6061.71     65.84 o 
  -5  11   3    16591.50    16150.07    288.16 o 
  -4  11   3    19125.89    19636.09    168.61 o 
  -3  11   3     2905.50     2956.05     27.15 o 
  -2  11   3       66.57       57.44      4.71 o 
  -1  11   3     7639.53     7816.62     60.91 o 
   0  11   3    13421.91    13030.88    105.03 o 
   1  11   3    20386.38    20961.93    164.71 o 
   2  11   3    19060.21    19693.08    155.68 o 
   3  11   3     1570.82     1524.24     30.86 o 
   4  11   3      154.62      148.04      8.51 o 
   5  11   3     1582.06     1526.08     23.07 o 
   6  11   3     3749.33     3759.63     53.68 o 
   7  11   3     5413.19     5334.33     76.26 o 
   8  11   3     2131.09     2013.24     38.09 o 
   9  11   3     3171.14     3081.59     51.18 o 
  10  11   3       40.47       29.62     14.71 o 
  11  11   3      362.81      404.25     27.08 o 
 -13  12   3       28.77       26.92     14.99 o 
 -12  12   3      323.18      323.36     16.45 o 
 -11  12   3       17.16       28.57     11.10 o 
 -10  12   3     6716.43     6658.85     71.06 o 
  -9  12   3     1208.87     1146.61     23.39 o 
  -8  12   3    14097.75    13879.35    127.06 o 
  -7  12   3     1202.97     1192.81     23.67 o 
  -6  12   3      737.98      722.09     20.08 o 
  -5  12   3     2430.64     2397.10     36.08 o 
  -4  12   3    13732.90    13285.95    188.16 o 
  -3  12   3     1770.94     1697.13     18.67 o 
  -2  12   3    19000.35    19045.64    140.24 o 
  -1  12   3     2725.23     2580.49     27.25 o 
   0  12   3     1525.48     1366.85     18.07 o 
   1  12   3      491.21      446.05     11.50 o 
   2  12   3     3541.56     3468.48     41.01 o 
   3  12   3     2766.78     2591.84     46.01 o 
   4  12   3     8354.71     8232.92     84.76 o 
   5  12   3     1081.39     1093.56     21.14 o 
   6  12   3     7381.22     7131.94     78.26 o 
   7  12   3      299.22      272.47     16.34 o 
   8  12   3      749.10      757.01     32.78 o 
   9  12   3      352.57      332.66     19.58 o 
  10  12   3     5976.84     6103.34     84.67 o 
  11  12   3       72.63       48.66     22.91 o 
 -13  13   3      182.10      182.75     18.28 o 
 -12  13   3     3160.42     3132.58     44.89 o 
 -11  13   3      806.01      795.80     22.50 o 
 -10  13   3     5064.48     5069.31     58.44 o 
  -9  13   3      792.44      759.01     20.26 o 
  -8  13   3      159.79      162.90     11.46 o 
  -7  13   3      413.20      377.75     13.87 o 
  -6  13   3    12548.75    12047.82    189.87 o 
  -5  13   3     3025.88     3064.29     35.80 o 
  -4  13   3    17235.93    17256.37    239.75 o 
  -3  13   3     1811.18     1711.93     21.24 o 
  -2  13   3        2.05        9.32      5.65 o 
  -1  13   3     2613.36     2410.95     37.27 o 
   0  13   3    14631.08    14921.93    129.83 o 
   1  13   3     4134.21     4072.88     42.40 o 
   2  13   3    14808.99    15010.56    121.91 o 
   3  13   3     1469.96     1444.49     29.47 o 
   4  13   3       45.98       85.81     17.64 o 
   5  13   3      146.54      181.01     12.11 o 
   6  13   3    10287.29    10346.14    107.63 o 
   7  13   3     1296.71     1278.77     31.60 o 
   8  13   3     5961.78     5890.48     79.55 o 
   9  13   3       32.69       31.71     14.45 o 
  10  13   3       41.24       65.47     17.32 o 
  11  13   3       13.33       13.07     19.64 o 
 -12  14   3       65.06       54.93     14.49 o 
 -11  14   3      503.02      532.12     19.68 o 
 -10  14   3     1002.37     1023.87     28.24 o 
  -9  14   3     7892.64     7928.42     81.35 o 
  -8  14   3     4190.11     4033.94     47.68 o 
  -7  14   3     3492.61     3339.60     58.10 o 
  -6  14   3      797.01      801.20     20.01 o 
  -5  14   3      781.18      758.76     17.17 o 
  -4  14   3     2788.03     2796.55     33.68 o 
  -3  14   3    12823.10    12818.97    114.68 o 
  -2  14   3     6176.49     5993.70     75.78 o 
  -1  14   3     5595.17     5665.21     59.18 o 
   0  14   3      860.06      836.65     15.42 o 
   1  14   3      182.60      179.32      9.64 o 
   2  14   3     1458.63     1476.99     24.65 o 
   3  14   3     5999.06     5981.87     55.21 o 
   4  14   3     1855.34     1849.18     34.77 o 
   5  14   3     6783.39     6842.23     75.89 o 
   6  14   3     2283.68     2150.60     48.03 o 
   7  14   3      631.72      665.46     24.11 o 
   8  14   3      455.88      465.55     33.87 o 
   9  14   3     2755.51     2693.75     49.22 o 
  10  14   3     1454.58     1425.08     36.97 o 
 -12  15   3        9.85       10.89     13.74 o 
 -11  15   3     3485.15     3452.44     51.73 o 
 -10  15   3        4.73       22.71     12.46 o 
  -9  15   3     1070.57     1048.46     24.24 o 
  -8  15   3        9.56       10.34     11.25 o 
  -7  15   3     2743.27     2716.31     40.50 o 
  -6  15   3       34.69       31.70      9.92 o 
  -5  15   3    17996.23    18136.69    176.05 o 
  -4  15   3      682.54      631.74     16.37 o 
  -3  15   3     5135.16     5072.79     52.56 o 
  -2  15   3      237.98      224.61      9.27 o 
  -1  15   3     7775.10     7756.37     73.52 o 
   0  15   3      733.62      684.30     23.84 o 
   1  15   3    22218.23    22881.55    195.91 o 
   2  15   3       36.75       32.83      8.36 o 
   3  15   3     2699.87     2710.23     31.03 o 
   4  15   3       33.13       30.20      9.55 o 
   5  15   3     2502.94     2551.36     37.82 o 
   6  15   3        5.72        0.82     11.74 o 
   7  15   3     6539.98     6556.65     86.62 o 
   8  15   3        1.06       -3.45     13.04 o 
   9  15   3     1487.58     1507.33     37.09 o 
  10  15   3       18.07       35.22     16.32 o 
 -12  16   3       31.01       26.09     16.25 o 
 -11  16   3       64.92       76.55     16.79 o 
 -10  16   3     2776.89     2778.00     51.22 o 
  -9  16   3     5519.58     5377.80     76.64 o 
  -8  16   3     2974.83     2797.38     76.53 o 
  -7  16   3     2367.66     2367.23     37.46 o 
  -6  16   3      421.12      381.10     15.80 o 
  -5  16   3       35.88       32.65     10.25 o 
  -4  16   3     1836.51     1763.05     51.09 o 
  -3  16   3     7782.81     7943.23     94.58 o 
  -2  16   3     4912.70     4914.40     51.71 o 
  -1  16   3     4841.84     4811.33     46.76 o 
   0  16   3     1670.46     1550.14     29.40 o 
   1  16   3      119.71      117.11      9.67 o 
   2  16   3     1592.24     1542.77     26.54 o 
   3  16   3     4901.91     4924.68     52.75 o 
   4  16   3     2717.85     2671.12     38.72 o 
   5  16   3     6098.81     5998.99     82.61 o 
   6  16   3     1484.36     1444.93     33.51 o 
   7  16   3       12.94       13.80     13.82 o 
   8  16   3       24.20       26.93     14.85 o 
   9  16   3     1523.88     1534.73     37.86 o 
  10  16   3     1647.46     1647.20     41.29 o 
 -11  17   3       45.86       51.53     16.71 o 
 -10  17   3     2500.84     2527.47     51.42 o 
  -9  17   3      135.97      175.33     18.45 o 
  -8  17   3       72.78       59.66     14.39 o 
  -7  17   3       88.54       92.01     14.63 o 
  -6  17   3     5826.83     5853.96     78.29 o 
  -5  17   3     1491.23     1383.21     34.62 o 
  -4  17   3    13011.05    12694.16    176.91 o 
  -3  17   3       35.69       51.25      8.92 o 
  -2  17   3      109.39       92.18     10.03 o 
  -1  17   3       35.94       53.26      8.13 o 
   0  17   3    13773.63    13571.51    194.41 o 
   1  17   3     1818.66     1767.25     24.67 o 
   2  17   3     8225.57     8473.40     82.10 o 
   3  17   3      102.86      111.15     11.52 o 
   4  17   3       96.36       85.36     11.62 o 
   5  17   3      390.70      424.04     20.61 o 
   6  17   3     6166.35     6119.44     82.52 o 
   7  17   3      404.15      426.49     21.79 o 
   8  17   3     2541.80     2567.78     49.14 o 
   9  17   3        6.80       26.85     16.65 o 
 -10  18   3     1991.62     2051.77     45.04 o 
  -9  18   3      841.94      823.25     29.58 o 
  -8  18   3     4772.41     4774.06     70.74 o 
  -7  18   3      468.20      435.15     20.54 o 
  -6  18   3      286.10      301.63     17.93 o 
  -5  18   3        0.47       34.15     12.92 o 
  -4  18   3     4322.98     4236.58     61.05 o 
  -3  18   3     1649.71     1603.88     28.94 o 
  -2  18   3     5884.63     5887.82     67.68 o 
  -1  18   3      803.56      797.02     18.52 o 
   0  18   3     3435.51     3372.03     37.40 o 
   1  18   3      128.31      146.36     11.08 o 
   2  18   3     1571.83     1665.87     33.59 o 
   3  18   3      745.19      763.54     20.99 o 
   4  18   3     4173.54     4264.68     54.91 o 
   5  18   3      729.28      692.81     32.42 o 
   6  18   3     2512.27     2444.52     48.97 o 
   7  18   3       55.50       62.64     16.00 o 
   8  18   3      325.42      347.89     22.05 o 
   9  18   3      430.50      478.10     25.54 o 
 -10  19   3      583.99      650.96     28.41 o 
  -9  19   3      462.67      489.16     30.05 o 
  -8  19   3       13.17        7.27     14.68 o 
  -7  19   3     1246.51     1205.00     32.12 o 
  -6  19   3     1244.01     1199.61     31.26 o 
  -5  19   3     6108.00     6086.58     81.81 o 
  -4  19   3     2180.76     2145.12     40.58 o 
  -3  19   3      979.54      979.74     26.89 o 
  -2  19   3        0.55       14.88      9.95 o 
  -1  19   3     2140.10     2156.37     34.50 o 
   0  19   3     3839.80     3800.40     45.13 o 
   1  19   3     9123.39     9171.01     89.41 o 
   2  19   3     3184.17     3095.15     48.25 o 
   3  19   3     1579.01     1600.45     29.99 o 
   4  19   3       44.13       49.20     13.93 o 
   5  19   3      518.82      560.16     23.80 o 
   6  19   3     1123.85     1134.04     31.71 o 
   7  19   3     2298.45     2371.25     47.59 o 
   8  19   3      342.67      379.26     23.34 o 
  -9  20   3     3933.97     4074.50     67.58 o 
  -8  20   3        8.75        0.70     15.21 o 
  -7  20   3     1515.87     1486.02     36.50 o 
  -6  20   3      114.50       69.04     15.11 o 
  -5  20   3       61.40       77.83     14.88 o 
  -4  20   3        4.48       17.23     13.60 o 
  -3  20   3     5971.20     5907.88     79.34 o 
  -2  20   3      198.68      188.45     14.27 o 
  -1  20   3     3913.95     3950.87     52.03 o 
   0  20   3      272.94      255.16     16.28 o 
   1  20   3       67.84       50.51     11.76 o 
   2  20   3      175.43      184.86     18.77 o 
   3  20   3     3875.50     4063.54     85.80 o 
   4  20   3       19.02        8.91     15.89 o 
   5  20   3     4695.14     4819.33     83.63 o 
   6  20   3        1.92       14.41     17.98 o 
   7  20   3      179.54      195.32     20.17 o 
  -8  21   3       10.28       31.51     16.86 o 
  -7  21   3     1046.52      997.01     31.95 o 
  -6  21   3     1357.19     1327.46     34.87 o 
  -5  21   3     4333.56     4488.31     68.00 o 
  -4  21   3     2532.21     2521.79     46.59 o 
  -3  21   3      658.54      681.29     25.27 o 
  -2  21   3        9.33       18.59     11.45 o 
  -1  21   3     1039.30     1092.56     31.95 o 
   0  21   3     2116.57     2114.60     35.97 o 
   1  21   3     4164.89     4137.38     88.70 o 
   2  21   3     1973.99     1967.80     39.61 o 
   3  21   3      681.89      690.18     30.14 o 
   4  21   3       25.61       26.01     19.94 o 
   5  21   3      998.03     1075.68     46.55 o 
   6  21   3      954.25      936.32     38.24 o 
  -7  22   3       74.85      122.50     18.72 o 
  -6  22   3      270.91      271.02     20.72 o 
  -5  22   3      104.26      121.26     17.47 o 
  -4  22   3     1853.95     1844.26     39.99 o 
  -3  22   3       84.04       91.13     15.75 o 
  -2  22   3     3130.56     3255.09     54.17 o 
  -1  22   3       82.50       95.35     13.28 o 
   0  22   3     1002.23      997.49     51.67 o 
   1  22   3        0.71       24.35     15.39 o 
   2  22   3      764.92      794.41     38.54 o 
   3  22   3       19.42       41.20     17.38 o 
   4  22   3     3397.17     3550.39     69.74 o 
   5  22   3      170.94      129.69     21.88 o 
   6  22   3     1105.23     1140.28     50.31 o 
  -6  23   3     2424.58     2484.41     50.24 o 
  -5  23   3      427.51      434.57     28.86 o 
  -4  23   3     3349.93     3380.34     82.37 o 
  -3  23   3        5.09       33.65     15.01 o 
  -2  23   3       30.75       33.94     14.53 o 
  -1  23   3       80.06       98.24     18.67 o 
   0  23   3     3040.76     3108.23     57.53 o 
   1  23   3      545.96      501.61     26.37 o 
   2  23   3     2749.10     2744.73     72.15 o 
   3  23   3      337.68      315.85     24.55 o 
   4  23   3       25.14       33.98     19.59 o 
  -5  24   3        7.78      -11.48     15.85 o 
  -4  24   3      424.18      459.68     24.10 o 
  -3  24   3     2114.24     2171.89     45.55 o 
  -2  24   3      669.46      741.59     36.22 o 
  -1  24   3     1686.41     1682.18     72.39 o 
   0  24   3       69.30       77.65     18.15 o 
   1  24   3        1.55        7.41     16.44 o 
   2  24   3       10.08       12.63     22.24 o 
   3  24   3     1547.97     1566.35     56.90 o 
  -2  25   3       15.25       26.31     18.52 o 
  -1  25   3      558.13      616.45     30.58 o 
   0  25   3        0.73       -4.15     17.23 o 
   1  25   3     2286.64     2629.46    105.34 o 
 -14   0   4     8382.90     8482.81    246.56 o 
 -12   0   4    13867.49    13989.29    231.49 o 
 -10   0   4       42.72       66.35     13.79 o 
  -8   0   4    28994.13    29580.88    335.81 o 
  -6   0   4    18888.24    17840.23    185.46 o 
  -4   0   4     1627.32     1812.58     24.85 o 
  -2   0   4    44710.50    47564.77    502.76 o 
   0   0   4    96993.38    99187.51   1797.92 o 
   4   0   4    17369.72    18404.97    191.32 o 
   6   0   4    16723.00    16797.19    209.88 o 
   8   0   4     5189.41     5272.95     79.95 o 
  10   0   4     4558.18     4516.56     97.78 o 
  12   0   4     6689.59     7052.96    194.69 o 
 -15   1   4     1143.52     1098.52     36.85 o 
 -14   1   4      358.67      362.80     23.61 o 
 -13   1   4       61.16       49.08     15.79 o 
 -12   1   4     2574.51     2565.34     48.95 o 
 -11   1   4     4851.77     4712.91     59.17 o 
 -10   1   4    11744.79    11690.62    119.76 o 
  -9   1   4     7932.33     7756.22     91.85 o 
  -8   1   4     6815.94     6774.01     59.40 o 
  -7   1   4      374.29      354.61      9.00 o 
  -6   1   4     3122.60     3157.35     36.61 o 
  -5   1   4    10763.39    10879.39     84.93 o 
  -4   1   4    34871.39    35924.84    256.53 o 
  -3   1   4    22138.90    23261.46    167.17 o 
  -2   1   4    16261.86    17235.15    124.45 o 
  -1   1   4      260.90      271.06      4.74 o 
   0   1   4     4064.53     4022.23     33.95 o 
   1   1   4    12685.13    13336.94     97.42 o 
   2   1   4    33785.66    34140.41    243.85 o 
   3   1   4    25037.36    25938.70    187.13 o 
   4   1   4     9973.61     9675.60     74.14 o 
   5   1   4      721.93      672.03     11.86 o 
   6   1   4     3176.50     3138.65     38.60 o 
   7   1   4     2367.79     2394.89     25.97 o 
   8   1   4    11869.93    11806.81    119.75 o 
   9   1   4     4340.90     4236.81     49.55 o 
  10   1   4     1962.31     1903.79     46.52 o 
  11   1   4       14.46       23.30     14.50 o 
  12   1   4      167.96      186.69     22.39 o 
 -15   2   4     1519.68     1465.27     41.29 o 
 -14   2   4      893.65      875.51     32.27 o 
 -13   2   4     7642.54     7568.70    102.00 o 
 -12   2   4      865.84      838.10     28.64 o 
 -11   2   4     7805.18     7580.97     85.31 o 
 -10   2   4      156.70      154.36     12.42 o 
  -9   2   4     6718.10     6529.28     64.81 o 
  -8   2   4     5624.42     5699.99     56.04 o 
  -7   2   4    58026.97    58984.98    449.25 o 
  -6   2   4     2196.98     1974.25     24.13 o 
  -5   2   4     8432.79     8269.70     63.35 o 
  -4   2   4     4549.96     5075.20     40.47 o 
  -3   2   4    24221.25    24835.31    178.38 o 
  -2   2   4      459.64      391.72      9.30 o 
  -1   2   4    50273.29    52025.82    414.40 o 
   0   2   4     4508.86     4555.65     42.14 o 
   1   2   4     8723.25     8809.10     65.77 o 
   2   2   4      218.48      197.71     10.57 o 
   3   2   4     6613.87     6864.35     53.67 o 
   4   2   4     1674.17     1501.61     19.72 o 
   5   2   4    20266.97    20834.20    153.30 o 
   6   2   4     2466.04     2342.27     33.85 o 
   7   2   4     9371.87     9306.69     87.14 o 
   8   2   4      273.87      287.46     14.46 o 
   9   2   4      928.61      843.31     21.12 o 
  10   2   4       73.47       80.02     12.97 o 
  11   2   4     5463.88     5516.40     89.53 o 
  12   2   4     1204.11     1197.72     40.83 o 
 -15   3   4     2607.83     2667.81     55.87 o 
 -14   3   4      112.30      105.68     18.58 o 
 -13   3   4      315.02      353.00     35.61 o 
 -12   3   4      227.66      204.31     18.15 o 
 -11   3   4    10600.38    10521.45    111.89 o 
 -10   3   4     2100.25     2027.13     33.17 o 
  -9   3   4    14565.41    14350.87    138.64 o 
  -8   3   4     5505.10     5589.09     61.98 o 
  -7   3   4      396.14      419.81     11.98 o 
  -6   3   4     8122.49     8904.38     68.56 o 
  -5   3   4    13838.78    13800.18    102.21 o 
  -4   3   4     1245.04     1036.69     13.00 o 
  -3   3   4    68356.17    70569.91    546.25 o 
  -2   3   4     7726.67     8428.27     62.73 o 
  -1   3   4     2058.80     1972.98     17.31 o 
   0   3   4     4906.42     5291.38     43.89 o 
   1   3   4     3808.72     3324.87     27.29 o 
   2   3   4     1606.34     1595.33     16.01 o 
   3   3   4    52579.70    54593.23    388.00 o 
   4   3   4     3010.30     2959.14     27.14 o 
   5   3   4      331.75      376.77     12.79 o 
   6   3   4       78.45       71.15      6.34 o 
   7   3   4    14370.08    14432.37    119.87 o 
   8   3   4     2360.43     2341.58     30.74 o 
   9   3   4    14253.48    14129.75    142.47 o 
  10   3   4      131.56      140.39     14.04 o 
  11   3   4      226.59      247.05     22.13 o 
  12   3   4        3.09        5.12     18.49 o 
 -15   4   4      263.00      266.20     23.88 o 
 -14   4   4     3425.06     3357.60     60.94 o 
 -13   4   4     3911.01     3922.29     64.62 o 
 -12   4   4     6465.27     6617.73     90.21 o 
 -11   4   4     1089.00     1076.40     25.75 o 
 -10   4   4       17.89       15.89      8.31 o 
  -9   4   4     3092.82     2937.19     50.14 o 
  -8   4   4    18175.48    17683.65    268.56 o 
  -7   4   4    21324.91    21322.02    168.06 o 
  -6   4   4    20337.88    21035.00    153.68 o 
  -5   4   4     4127.66     4180.97     37.61 o 
  -4   4   4      191.59      198.13      5.92 o 
  -3   4   4     7125.66     7226.56     58.62 o 
  -2   4   4    39876.82    41615.83    296.07 o 
  -1   4   4    19106.46    19933.35    143.70 o 
   0   4   4    11662.02    11509.33     84.59 o 
   1   4   4     1753.97     1740.47     16.33 o 
   2   4   4     4140.88     4298.40     37.34 o 
   3   4   4     1356.42     1296.79     14.63 o 
   4   4   4    18879.88    19594.16    143.83 o 
   5   4   4     4722.49     4777.98     40.95 o 
   6   4   4    14735.06    14899.15    112.92 o 
   7   4   4     3878.44     3882.19     42.99 o 
   8   4   4     3376.43     3130.99     35.57 o 
   9   4   4       37.51       44.54     11.80 o 
  10   4   4     3644.99     3611.86     57.09 o 
  11   4   4     1884.22     1834.17     46.38 o 
  12   4   4     2701.80     2821.12     60.88 o 
 -15   5   4        8.12       -1.90     18.13 o 
 -14   5   4      746.22      727.99     30.31 o 
 -13   5   4      103.92      109.86     17.93 o 
 -12   5   4     4308.19     4302.59     66.59 o 
 -11   5   4       18.98       24.08     13.18 o 
 -10   5   4     9613.92     9691.29    102.18 o 
  -9   5   4      311.71      310.83     18.99 o 
  -8   5   4    10047.56    10214.36    114.26 o 
  -7   5   4      303.29      278.99     10.41 o 
  -6   5   4     6572.72     6638.89     57.21 o 
  -5   5   4     1221.11     1191.75     15.32 o 
  -4   5   4    39049.31    39663.99    303.13 o 
  -3   5   4      227.07      253.77      7.31 o 
  -2   5   4    32693.62    33338.18    237.98 o 
  -1   5   4      653.43      645.34      9.53 o 
   0   5   4     3543.57     3522.50     32.45 o 
   1   5   4       24.03       33.42      4.35 o 
   2   5   4    33451.57    33110.71    237.20 o 
   3   5   4      163.96      141.52     11.89 o 
   4   5   4    16334.74    16018.35    118.92 o 
   5   5   4       60.80       90.07      6.10 o 
   6   5   4     2069.30     1961.75     24.45 o 
   7   5   4      620.81      602.27     14.79 o 
   8   5   4    19825.33    20333.17    178.07 o 
   9   5   4        1.85       13.30     10.78 o 
  10   5   4     3046.45     3093.60     83.86 o 
  11   5   4       70.86       57.93     16.22 o 
  12   5   4       64.31      117.98     22.27 o 
 -15   6   4      578.69      605.71     30.07 o 
 -14   6   4     4475.47     4447.13     72.78 o 
 -13   6   4     1976.75     1946.29     38.08 o 
 -12   6   4     6775.25     6623.70     93.17 o 
 -11   6   4      530.79      480.82     21.20 o 
 -10   6   4       60.42       63.52     10.68 o 
  -9   6   4     3121.63     3014.52     55.40 o 
  -8   6   4    18412.51    18364.56    160.56 o 
  -7   6   4    10531.17    10803.75     97.99 o 
  -6   6   4    17820.47    17453.09    138.47 o 
  -5   6   4     7030.12     7027.43     59.53 o 
  -4   6   4       42.41       43.08      4.57 o 
  -3   6   4     4150.80     4308.50     34.85 o 
  -2   6   4    23713.01    24152.20    173.84 o 
  -1   6   4    20685.47    20696.04    160.25 o 
   0   6   4    11690.77    11454.91     91.18 o 
   1   6   4     9835.31     9664.92     77.53 o 
   2   6   4     2339.63     2335.73     21.73 o 
   3   6   4     3346.39     3542.03     30.93 o 
   4   6   4     9514.68     9880.07     76.18 o 
   5   6   4     9214.28     9534.77     85.66 o 
   6   6   4     9716.68     9930.00     84.62 o 
   7   6   4     4408.71     4315.50     43.69 o 
   8   6   4     1198.04     1254.06     23.32 o 
   9   6   4      533.57      540.85     23.12 o 
  10   6   4     2111.80     2069.16     83.78 o 
  11   6   4     1896.47     1961.64     55.91 o 
  12   6   4     4027.76     4212.64     78.80 o 
 -14   7   4       73.57       95.52     19.40 o 
 -13   7   4      200.60      241.03     17.38 o 
 -12   7   4      334.31      302.22     17.17 o 
 -11   7   4    10003.82     9886.17    123.17 o 
 -10   7   4      416.85      418.99     25.34 o 
  -9   7   4    14904.46    14761.52    146.30 o 
  -8   7   4      426.23      380.65     19.84 o 
  -7   7   4      240.42      241.54      9.95 o 
  -6   7   4     1367.46     1195.06     16.33 o 
  -5   7   4    16534.35    16005.13    127.10 o 
  -4   7   4     3612.04     3611.19     35.00 o 
  -3   7   4    28490.67    28825.33    207.15 o 
  -2   7   4     1353.69     1367.65     16.41 o 
  -1   7   4      504.13      533.32     13.87 o 
   0   7   4      768.34      763.61     11.70 o 
   1   7   4     7402.74     6550.06     51.17 o 
   2   7   4     8641.14     8954.06     68.59 o 
   3   7   4    36703.67    37117.25    284.82 o 
   4   7   4     3566.61     3402.26     30.95 o 
   5   7   4     1310.49     1248.70     17.83 o 
   6   7   4     1219.57     1094.08     18.12 o 
   7   7   4     9527.58     9531.99     90.01 o 
   8   7   4     1279.63     1220.52     25.14 o 
   9   7   4    10562.45    10516.52    111.08 o 
  10   7   4       30.52       45.87     15.12 o 
  11   7   4      599.89      612.50     30.29 o 
  12   7   4      271.88      310.95     32.05 o 
 -14   8   4      481.15      478.18     26.05 o 
 -13   8   4     7679.39     7903.39     93.92 o 
 -12   8   4      185.24      192.17     16.20 o 
 -11   8   4     3374.37     3301.98     42.86 o 
 -10   8   4       20.33       12.37      9.14 o 
  -9   8   4     6567.20     6449.52     66.09 o 
  -8   8   4      868.05      839.81     24.71 o 
  -7   8   4    20940.45    20877.12    197.12 o 
  -6   8   4     1602.50     1508.57     21.77 o 
  -5   8   4     9341.15     9462.83     78.48 o 
  -4   8   4       15.00       18.73      5.50 o 
  -3   8   4    11894.35    12567.07     93.43 o 
  -2   8   4     2273.03     2127.95     19.92 o 
  -1   8   4    52398.30    53902.00    409.84 o 
   0   8   4     4263.50     4396.37     39.25 o 
   1   8   4     9956.85    10407.81     84.66 o 
   2   8   4     2970.98     3019.47     27.37 o 
   3   8   4     4497.07     4521.56     38.53 o 
   4   8   4     3161.43     3058.63     28.90 o 
   5   8   4    12102.55    12402.57    102.54 o 
   6   8   4     6479.01     6504.82     59.48 o 
   7   8   4     4292.12     4268.08     86.85 o 
   8   8   4       96.99       86.34     11.49 o 
   9   8   4       62.30       77.58     12.39 o 
  10   8   4     1011.88      996.83     35.32 o 
  11   8   4     4560.57     4576.15     82.22 o 
  12   8   4      317.23      326.77     33.46 o 
 -14   9   4     1537.12     1573.50     37.09 o 
 -13   9   4      218.42      238.48     17.98 o 
 -12   9   4     2063.88     1977.58     37.22 o 
 -11   9   4     1809.85     1665.89     28.93 o 
 -10   9   4    10759.56    10623.34    101.88 o 
  -9   9   4     2740.96     2560.95     34.12 o 
  -8   9   4     1638.78     1521.94     26.65 o 
  -7   9   4      105.47       96.54      8.52 o 
  -6   9   4     3681.05     3522.92     38.74 o 
  -5   9   4     3216.39     3117.19     31.19 o 
  -4   9   4    27176.28    27380.78    212.30 o 
  -3   9   4    10640.97    10566.42     79.75 o 
  -2   9   4     7937.65     8163.38     72.07 o 
  -1   9   4     4208.67     4089.82     37.33 o 
   0   9   4     7600.23     7888.24     65.96 o 
   1   9   4    12336.81    12548.00    101.21 o 
   2   9   4    20367.94    20606.60    150.94 o 
   3   9   4     9384.42     9182.87     71.68 o 
   4   9   4     5671.23     5326.28    118.08 o 
   5   9   4      177.61      198.52      9.01 o 
   6   9   4       99.51      122.84      8.99 o 
   7   9   4     5336.02     5281.31     63.87 o 
   8   9   4     3299.72     3334.19     66.98 o 
   9   9   4     2978.49     3009.47     50.02 o 
  10   9   4     3078.28     3034.84     62.17 o 
  11   9   4        9.75       -2.74     18.46 o 
 -14  10   4     5265.92     5393.81     73.94 o 
 -13  10   4       53.15       64.03     15.28 o 
 -12  10   4     4432.13     4522.99     61.67 o 
 -11  10   4      427.35      426.69     16.72 o 
 -10  10   4        1.12       13.07      9.68 o 
  -9  10   4      397.23      340.26     13.51 o 
  -8  10   4    14582.98    14616.62    145.19 o 
  -7  10   4      607.55      538.76     14.97 o 
  -6  10   4    14095.06    14490.58    140.91 o 
  -5  10   4       39.62       58.37      7.37 o 
  -4  10   4      363.82      400.09      9.80 o 
  -3  10   4       94.89       80.31      7.48 o 
  -2  10   4    16859.78    16401.31    129.92 o 
  -1  10   4     1426.95     1529.37     18.65 o 
   0  10   4    34606.89    35713.03    274.88 o 
   1  10   4     1149.78     1187.41     16.28 o 
   2  10   4     1019.99      856.25     14.85 o 
   3  10   4      554.30      556.44     12.29 o 
   4  10   4    12698.22    13078.34    107.19 o 
   5  10   4     1089.07     1063.71     19.26 o 
   6  10   4    16797.19    16800.15    163.30 o 
   7  10   4      107.69      111.68     13.38 o 
   8  10   4      983.30      988.15     27.52 o 
   9  10   4      369.99      381.99     20.12 o 
  10  10   4     3054.81     3042.22     52.51 o 
  11  10   4       12.62        1.13     18.82 o 
 -14  11   4      482.93      482.29     24.40 o 
 -13  11   4       39.02       58.12     15.79 o 
 -12  11   4     1540.79     1543.65     30.10 o 
 -11  11   4     4324.81     4133.08     51.10 o 
 -10  11   4     8089.82     8097.94     82.42 o 
  -9  11   4     7014.44     6841.68     70.70 o 
  -8  11   4     1729.79     1682.05     26.58 o 
  -7  11   4       20.24       34.75      7.92 o 
  -6  11   4      614.82      618.66     20.08 o 
  -5  11   4    12106.06    11957.50    125.78 o 
  -4  11   4    21368.78    21762.57    171.25 o 
  -3  11   4     7647.76     7397.53     63.05 o 
  -2  11   4     5461.11     5568.69     49.42 o 
  -1  11   4     1084.28     1086.01     15.85 o 
   0  11   4     3113.93     3088.30     31.02 o 
   1  11   4     2279.28     2335.20     25.66 o 
   2  11   4    24718.43    24453.55    191.96 o 
   3  11   4     7730.61     7775.78     93.50 o 
   4  11   4     2784.19     2820.84     30.59 o 
   5  11   4      157.38      151.58      9.91 o 
   6  11   4     1799.42     1739.33     29.70 o 
   7  11   4      450.66      432.11     34.21 o 
   8  11   4     3837.66     3774.57     57.56 o 
   9  11   4     3082.24     3051.17     51.88 o 
  10  11   4     1955.25     1964.74     41.94 o 
  11  11   4      305.19      318.04     32.26 o 
 -13  12   4     3636.52     3805.94     88.90 o 
 -12  12   4      319.85      343.04     23.08 o 
 -11  12   4      576.82      523.54     18.68 o 
 -10  12   4        4.77       -3.60     10.11 o 
  -9  12   4     1505.52     1472.02     27.65 o 
  -8  12   4     2341.43     2235.59     37.75 o 
  -7  12   4    15654.14    15674.00    140.24 o 
  -6  12   4      402.97      408.79     13.29 o 
  -5  12   4     6899.32     7285.68     69.00 o 
  -4  12   4      203.80      217.67     11.12 o 
  -3  12   4     1256.25     1230.62     17.29 o 
  -2  12   4     2107.37     2078.81     23.65 o 
  -1  12   4    33630.14    34174.04    264.31 o 
   0  12   4     2623.68     2906.65     30.28 o 
   1  12   4    11740.46    11749.91     96.98 o 
   2  12   4      188.59      224.07      8.91 o 
   3  12   4     3647.24     3489.29     35.73 o 
   4  12   4      125.07      166.06     23.50 o 
   5  12   4    16150.88    16717.48    162.79 o 
   6  12   4       57.92       67.15     12.66 o 
   7  12   4     4534.27     4288.94     62.13 o 
   8  12   4       62.10       68.17     14.27 o 
   9  12   4      734.06      732.23     29.23 o 
  10  12   4       79.47       72.84     16.95 o 
  11  12   4     2638.93     2723.81     62.27 o 
 -13  13   4        1.74       16.07     15.45 o 
 -12  13   4       36.26       26.88     12.54 o 
 -11  13   4     4488.02     4367.55     54.05 o 
 -10  13   4     1802.61     1766.59     30.49 o 
  -9  13   4     8666.08     8753.87     87.45 o 
  -8  13   4      436.18      372.70     14.25 o 
  -7  13   4       96.06      110.48     10.05 o 
  -6  13   4     2667.55     2571.16     35.85 o 
  -5  13   4    13105.09    12963.51    128.81 o 
  -4  13   4     3690.96     3586.73     43.10 o 
  -3  13   4    18221.97    18483.93    175.07 o 
  -2  13   4      403.28      457.07     12.87 o 
  -1  13   4       13.72       22.72      6.07 o 
   0  13   4     1552.28     1572.59     24.61 o 
   1  13   4     9484.66     9635.54     96.60 o 
   2  13   4     1483.08     1473.60     20.56 o 
   3  13   4    10661.13    10707.19     99.96 o 
   4  13   4      479.89      468.25     14.65 o 
   5  13   4      326.59      304.53     16.49 o 
   6  13   4      201.20      223.04     16.13 o 
   7  13   4     3325.32     3324.62     53.09 o 
   8  13   4      285.86      278.47     18.67 o 
   9  13   4     5414.05     5463.39     78.23 o 
  10  13   4      322.63      317.85     29.61 o 
 -13  14   4     1196.60     1218.75     33.87 o 
 -12  14   4     1287.73     1336.54     29.23 o 
 -11  14   4      243.52      258.54     15.56 o 
 -10  14   4       44.83       75.27     12.12 o 
  -9  14   4      768.53      729.56     20.67 o 
  -8  14   4     4686.01     4541.44     58.05 o 
  -7  14   4     5834.23     5598.84     66.19 o 
  -6  14   4     5889.83     5823.44     67.09 o 
  -5  14   4     1199.60     1134.07     23.37 o 
  -4  14   4      600.69      549.84     14.99 o 
  -3  14   4      650.11      588.85     14.78 o 
  -2  14   4     9388.70     9324.97    137.00 o 
  -1  14   4     5311.02     5121.48    131.24 o 
   0  14   4    17064.70    17068.16    137.78 o 
   1  14   4     2450.29     2381.53     36.43 o 
   2  14   4     1512.25     1504.53     21.49 o 
   3  14   4      834.67      849.06     16.58 o 
   4  14   4     6907.16     7051.14     77.42 o 
   5  14   4     3135.78     3119.38     48.99 o 
   6  14   4     8744.25     8732.15    107.16 o 
   7  14   4     1417.66     1269.06     31.85 o 
   8  14   4      328.40      335.06     20.11 o 
   9  14   4      169.78      176.02     18.11 o 
  10  14   4     1678.01     1715.59     41.10 o 
 -12  15   4     1213.65     1177.35     34.90 o 
 -11  15   4      103.78       89.48     15.18 o 
 -10  15   4     9604.00     9704.70    108.33 o 
  -9  15   4       94.23       95.03     13.45 o 
  -8  15   4     2531.25     2438.27     38.83 o 
  -7  15   4       33.26       42.03     11.12 o 
  -6  15   4     2956.20     2860.59     40.83 o 
  -5  15   4        5.82       12.75      9.72 o 
  -4  15   4    17624.55    17775.17    156.43 o 
  -3  15   4      193.07      180.78     10.04 o 
  -2  15   4     2009.87     1863.24     27.42 o 
  -1  15   4       32.66       37.82      7.39 o 
   0  15   4     2998.80     2987.30     35.54 o 
   1  15   4      481.93      428.84     14.95 o 
   2  15   4    12937.65    12992.79    117.60 o 
   3  15   4        1.70       10.52      8.16 o 
   4  15   4     2625.07     2575.53     43.07 o 
   5  15   4       67.22       76.38     13.48 o 
   6  15   4      389.50      388.27     24.51 o 
   7  15   4      225.77      253.22     18.34 o 
   8  15   4     3738.91     3865.66     61.74 o 
   9  15   4       16.50       19.11     16.00 o 
  10  15   4     2467.20     2598.76     77.38 o 
 -12  16   4      856.39      864.13     31.48 o 
 -11  16   4      100.13      126.34     18.23 o 
 -10  16   4       11.71       31.97     15.36 o 
  -9  16   4      737.35      731.03     23.80 o 
  -8  16   4     2823.13     2793.00     42.91 o 
  -7  16   4     3367.42     3416.07     47.60 o 
  -6  16   4     3688.85     3669.61     48.83 o 
  -5  16   4     2680.87     2606.79     39.50 o 
  -4  16   4      248.32      241.44     20.95 o 
  -3  16   4      410.95      393.26     13.48 o 
  -2  16   4     5259.24     5402.68     56.18 o 
  -1  16   4     8029.33     7930.04     70.60 o 
   0  16   4    10125.80    10297.06     88.69 o 
   1  16   4     4417.26     4271.18     48.64 o 
   2  16   4     1239.63     1191.92     24.27 o 
   3  16   4     1089.75     1096.48     23.92 o 
   4  16   4     3546.04     3645.24     54.80 o 
   5  16   4     4192.30     4120.75     69.67 o 
   6  16   4     5140.58     5078.78    103.93 o 
   7  16   4      775.03      743.96     27.51 o 
   8  16   4      141.49      146.40     18.09 o 
   9  16   4      176.14      186.71     20.12 o 
 -11  17   4     3035.30     3041.85     56.32 o 
 -10  17   4      416.17      381.33     22.23 o 
  -9  17   4     4307.69     4255.23     66.08 o 
  -8  17   4       63.03       93.95     16.04 o 
  -7  17   4      185.87      144.83     13.58 o 
  -6  17   4      111.82       88.56     14.03 o 
  -5  17   4     6696.08     6852.72     77.89 o 
  -4  17   4     1232.94     1143.13     24.81 o 
  -3  17   4     8423.13     8370.71     81.40 o 
  -2  17   4       37.76       47.52      8.77 o 
  -1  17   4      331.10      301.35     12.54 o 
   0  17   4      478.85      530.65     14.91 o 
   1  17   4     8021.41     8158.26    107.89 o 
   2  17   4      433.86      420.76     13.38 o 
   3  17   4     4400.80     4454.24     62.60 o 
   4  17   4      250.80      274.63     17.13 o 
   5  17   4      425.35      354.26     21.79 o 
   6  17   4       63.14      101.04     15.72 o 
   7  17   4     1366.69     1398.41     43.60 o 
   8  17   4      103.67      121.62     18.24 o 
   9  17   4     3138.75     3352.47     60.02 o 
 -11  18   4      319.31      351.94     23.22 o 
 -10  18   4       50.07       91.17     17.64 o 
  -9  18   4     1279.99     1300.64     35.34 o 
  -8  18   4      709.33      671.37     26.36 o 
  -7  18   4     3600.92     3464.82     55.97 o 
  -6  18   4      601.87      519.86     21.75 o 
  -5  18   4     3737.87     3537.96     54.84 o 
  -4  18   4       35.18       42.50     11.23 o 
  -3  18   4      945.60      904.45     20.22 o 
  -2  18   4     1293.64     1258.16     23.07 o 
  -1  18   4     9323.77     9404.79     90.21 o 
   0  18   4     2035.10     1985.66     29.47 o 
   1  18   4     5223.30     5144.88     51.64 o 
   2  18   4       90.76      111.31      9.86 o 
   3  18   4     1234.41     1211.81     29.19 o 
   4  18   4      399.13      392.97     26.69 o 
   5  18   4     7165.42     7328.84     95.42 o 
   6  18   4      663.70      680.94     27.50 o 
   7  18   4     1848.98     1767.59     42.70 o 
   8  18   4      150.32      147.54     19.17 o 
 -10  19   4     3347.54     3339.63     95.56 o 
  -9  19   4     1487.25     1468.32     37.61 o 
  -8  19   4      635.54      592.71     25.06 o 
  -7  19   4       74.10       73.96     15.06 o 
  -6  19   4      914.20      921.21     27.69 o 
  -5  19   4     2576.02     2522.43     56.51 o 
  -4  19   4     5748.45     5809.67     78.23 o 
  -3  19   4     1373.54     1309.20     30.61 o 
  -2  19   4      923.25      856.40     22.29 o 
  -1  19   4       46.01       67.57     10.06 o 
   0  19   4      809.56      849.77     28.29 o 
   1  19   4     1429.15     1463.85     26.10 o 
   2  19   4     4639.36     4611.73     65.30 o 
   3  19   4     1193.60     1175.15     30.37 o 
   4  19   4     2311.56     2234.17     51.15 o 
   5  19   4      217.45      228.26     19.05 o 
   6  19   4      106.73      104.14     17.95 o 
   7  19   4      611.48      683.44     28.93 o 
  -9  20   4        2.67        3.06     15.64 o 
  -8  20   4     2638.33     2748.48     67.05 o 
  -7  20   4      224.72      196.20     18.12 o 
  -6  20   4     2794.40     2803.09     50.24 o 
  -5  20   4       43.30       52.43     14.69 o 
  -4  20   4      106.97      106.32     15.19 o 
  -3  20   4        0.86       14.90     12.89 o 
  -2  20   4     4651.19     4700.25     82.22 o 
  -1  20   4        8.38       18.80     12.62 o 
   0  20   4     6477.45     6473.13     87.39 o 
   1  20   4        8.34       12.71     10.41 o 
   2  20   4      999.95      916.25     27.26 o 
   3  20   4       33.42       45.88     13.38 o 
   4  20   4     3214.98     3308.96     55.08 o 
   5  20   4       47.69       45.33     16.48 o 
   6  20   4     4257.80     4423.02     69.46 o 
   7  20   4       19.00       35.49     17.54 o 
  -8  21   4      789.60      837.09     31.03 o 
  -7  21   4        0.06        9.89     14.79 o 
  -6  21   4     1287.90     1330.07     34.99 o 
  -5  21   4     1238.40     1233.79     33.23 o 
  -4  21   4     4012.95     3950.25     61.54 o 
  -3  21   4     1885.55     1857.40     38.62 o 
  -2  21   4      458.46      482.73     18.88 o 
  -1  21   4      104.10      126.57     13.39 o 
   0  21   4     1217.57     1242.47     53.08 o 
   1  21   4     1482.45     1512.70     39.24 o 
   2  21   4     2556.11     2626.12     85.79 o 
   3  21   4     1886.45     1853.22     46.74 o 
   4  21   4      788.80      745.81     43.50 o 
   5  21   4      162.78      154.38     22.45 o 
   6  21   4       38.31       76.87     21.75 o 
  -8  22   4      165.48      183.89     35.96 o 
  -7  22   4     3100.62     3124.02     57.09 o 
  -6  22   4       92.03      102.32     17.50 o 
  -5  22   4     1595.60     1665.23     39.37 o 
  -4  22   4       66.20      129.29     17.29 o 
  -3  22   4      991.10     1013.82     30.18 o 
  -2  22   4      150.78      173.52     17.31 o 
  -1  22   4     4718.82     4825.07     62.50 o 
   0  22   4      344.77      355.41     19.14 o 
   1  22   4     2100.56     2059.15     59.95 o 
   2  22   4       23.41       44.73     23.03 o 
   3  22   4      405.91      400.92     25.35 o 
   4  22   4      325.67      364.07     31.34 o 
   5  22   4     2868.28     3009.72     65.19 o 
  -6  23   4        5.66        5.31     15.50 o 
  -5  23   4     2734.03     2792.93     52.61 o 
  -4  23   4      476.15      428.26     22.43 o 
  -3  23   4     2905.69     2923.47     52.45 o 
  -2  23   4      238.12      240.78     19.23 o 
  -1  23   4        7.81       23.66     16.03 o 
   0  23   4       43.87       41.68     19.86 o 
   1  23   4     1345.66     1414.49     50.30 o 
   2  23   4      921.03      919.62     43.87 o 
   3  23   4     1881.51     1909.61     61.64 o 
   4  23   4      384.49      399.50     28.13 o 
  -5  24   4      220.48      271.80     21.65 o 
  -4  24   4        3.24       29.12     16.52 o 
  -3  24   4      138.86      165.81     18.80 o 
  -2  24   4     1692.10     1778.18     46.86 o 
  -1  24   4      929.39      914.36     30.09 o 
   0  24   4     1497.36     1605.26     99.23 o 
   1  24   4      522.80      539.98     36.10 o 
   2  24   4      171.05      147.51     27.69 o 
 -15   0   5        0.74        6.74     28.48 o 
 -13   0   5     8767.49     8943.24    163.96 o 
 -11   0   5    13236.75    13176.81    216.32 o 
  -9   0   5     3235.00     3228.34     83.54 o 
  -7   0   5    18842.92    19144.07    200.19 o 
  -5   0   5    39740.10    41274.29    417.52 o 
  -3   0   5     5350.89     5414.63     60.55 o 
  -1   0   5    17949.62    18196.34    188.70 o 
   1   0   5    57187.35    60663.28    615.82 o 
   3   0   5     8713.81     8604.33     93.97 o 
   5   0   5    13164.96    13453.38    144.75 o 
   7   0   5    15697.54    16123.16    174.27 o 
   9   0   5     2075.51     1985.25    100.32 o 
  11   0   5     2265.15     2187.92     69.88 o 
 -15   1   5     3494.96     3515.87     64.13 o 
 -14   1   5     1813.41     1825.25     54.52 o 
 -13   1   5     2101.23     2136.39     45.04 o 
 -12   1   5      223.95      226.86     18.60 o 
 -11   1   5     1270.40     1262.61     31.53 o 
 -10   1   5     2792.91     2727.33     38.93 o 
  -9   1   5    18133.73    18057.26    145.69 o 
  -8   1   5    14584.76    14852.14    112.23 o 
  -7   1   5    15143.77    14804.58    113.71 o 
  -6   1   5      268.99      256.93      7.56 o 
  -5   1   5     1525.18     1346.88     15.27 o 
  -4   1   5    18250.92    19212.16    139.90 o 
  -3   1   5    56579.22    59300.72    424.94 o 
  -2   1   5    35543.98    37517.04    267.21 o 
  -1   1   5    31551.26    33265.79    237.64 o 
   0   1   5      864.52      845.66     10.77 o 
   1   1   5    13005.33    13694.48    107.85 o 
   2   1   5     2295.54     2071.58     19.71 o 
   3   1   5    22785.60    22722.06    165.33 o 
   4   1   5    13239.87    13310.33    100.37 o 
   5   1   5     7287.76     7453.31     60.35 o 
   6   1   5      136.68      158.16      7.83 o 
   7   1   5       39.86       43.64      7.94 o 
   8   1   5     1887.63     1748.85     30.69 o 
   9   1   5     3782.12     3744.47     55.99 o 
  10   1   5     3486.35     3517.45     55.55 o 
  11   1   5     2314.22     2316.04     61.80 o 
  12   1   5      439.14      533.91     30.07 o 
 -15   2   5        6.50       31.67     18.36 o 
 -14   2   5     2801.28     2673.88     52.81 o 
 -13   2   5      932.24      961.62     31.32 o 
 -12   2   5    12611.78    12897.10    152.85 o 
 -11   2   5     1555.80     1438.22     33.15 o 
 -10   2   5     4112.18     4115.23     65.83 o 
  -9   2   5      662.56      621.55     26.57 o 
  -8   2   5     3238.87     3050.42     32.01 o 
  -7   2   5     1925.48     1876.83     20.56 o 
  -6   2   5    31252.24    31648.09    228.25 o 
  -5   2   5     5172.61     5446.30     47.24 o 
  -4   2   5    23408.20    23961.46    173.22 o 
  -3   2   5      496.34      606.33     14.49 o 
  -2   2   5     1974.77     1987.06     18.22 o 
  -1   2   5      421.14      329.33      5.90 o 
   0   2   5    18530.56    18245.31    141.50 o 
   1   2   5     7759.16     7983.89     65.21 o 
   2   2   5    36346.86    37472.94    267.95 o 
   3   2   5      126.79      105.11      5.70 o 
   4   2   5       67.78      125.15     11.57 o 
   5   2   5     1088.02     1087.65     15.50 o 
   6   2   5    17649.86    17985.29    150.59 o 
   7   2   5      767.36      713.43     17.49 o 
   8   2   5    13972.89    14135.99    141.60 o 
   9   2   5      508.81      505.75     21.55 o 
  10   2   5      195.42      247.20     17.91 o 
  11   2   5      297.88      305.86     24.01 o 
  12   2   5     5350.76     5660.11     95.43 o 
 -15   3   5      527.85      535.54     28.25 o 
 -14   3   5     5058.85     5083.52     78.79 o 
 -13   3   5      253.93      237.81     20.20 o 
 -12   3   5      337.25      332.90     27.41 o 
 -11   3   5      294.65      248.30     14.28 o 
 -10   3   5    10021.54    10139.38    106.42 o 
  -9   3   5     1476.25     1370.40     24.45 o 
  -8   3   5    36387.61    37514.18    315.00 o 
  -7   3   5     2220.46     2241.20     28.59 o 
  -6   3   5     2268.08     2116.30     21.43 o 
  -5   3   5     1866.51     1857.65     19.00 o 
  -4   3   5    25861.67    26750.91    192.77 o 
  -3   3   5    15583.34    17010.44    124.12 o 
  -2   3   5    61122.50    61776.79    442.41 o 
  -1   3   5      118.88      129.29      4.85 o 
   0   3   5     2022.01     2105.19     20.70 o 
   1   3   5       47.82       80.77      4.91 o 
   2   3   5    11995.21    11868.60     88.64 o 
   3   3   5     7697.29     8070.36     62.73 o 
   4   3   5    21225.92    20982.45    154.17 o 
   5   3   5     2066.24     2020.44     30.37 o 
   6   3   5     1860.52     1810.70     35.20 o 
   7   3   5      276.54      245.43     11.75 o 
   8   3   5     3569.17     3557.46     56.96 o 
   9   3   5     1128.07     1137.94     29.29 o 
  10   3   5     7303.25     7444.62     95.43 o 
  11   3   5      158.40      163.94     21.50 o 
  12   3   5     1207.57     1278.84     43.36 o 
 -15   4   5       13.77       38.66     18.79 o 
 -14   4   5     1639.42     1740.25     57.66 o 
 -13   4   5     5017.43     4949.07     74.94 o 
 -12   4   5     4907.61     4807.27     83.15 o 
 -11   4   5     4926.92     4946.41     61.80 o 
 -10   4   5      862.19      781.73     18.37 o 
  -9   4   5     4450.88     4297.84     51.45 o 
  -8   4   5     6330.28     5962.94    107.44 o 
  -7   4   5    17017.01    17136.31    136.97 o 
  -6   4   5    12433.12    12223.88     98.72 o 
  -5   4   5    26833.79    27352.96    197.64 o 
  -4   4   5     5847.71     5950.46     47.03 o 
  -3   4   5     2244.32     2211.96     24.14 o 
  -2   4   5       54.32       54.74      5.79 o 
  -1   4   5    18274.38    18132.60    138.37 o 
   0   4   5     1852.50     1559.26     16.79 o 
   1   4   5    25821.19    25875.52    186.64 o 
   2   4   5     8378.76     8582.00     65.63 o 
   3   4   5     3663.78     3611.39     31.63 o 
   4   4   5       18.21       40.45      5.14 o 
   5   4   5     4249.37     4357.16     41.14 o 
   6   4   5     8332.62     8284.55    114.19 o 
   7   4   5    14526.59    15000.13    134.26 o 
   8   4   5     5474.47     5426.98     82.71 o 
   9   4   5      869.96      812.16     23.54 o 
  10   4   5      169.55      190.43     21.70 o 
  11   4   5      926.83      916.58     36.10 o 
  12   4   5     1742.31     1863.46     74.13 o 
 -15   5   5     4247.87     4354.78     75.10 o 
 -14   5   5       13.35       12.33     16.64 o 
 -13   5   5     3295.25     3204.01     57.11 o 
 -12   5   5      171.72      181.79     15.35 o 
 -11   5   5     2247.95     2157.26     54.60 o 
 -10   5   5        4.86       21.98      8.76 o 
  -9   5   5    30980.60    31068.42    264.71 o 
  -8   5   5        3.17       15.26      9.50 o 
  -7   5   5    19253.32    19345.31    166.98 o 
  -6   5   5       96.23      100.74      6.12 o 
  -5   5   5     1703.50     1631.43     19.18 o 
  -4   5   5      120.20      185.79      8.05 o 
  -3   5   5    65162.45    66381.53    473.23 o 
  -2   5   5     1244.25     1342.92     14.06 o 
  -1   5   5    10522.58    10225.89     76.33 o 
   0   5   5        6.06       33.10      6.57 o 
   1   5   5     4181.25     4376.43     37.95 o 
   2   5   5       68.79       75.67      6.00 o 
   3   5   5    27693.01    27991.18    202.63 o 
   4   5   5      406.96      451.72     10.01 o 
   5   5   5    11194.39    11569.74     95.35 o 
   6   5   5       74.47       57.50      8.59 o 
   7   5   5      122.61      180.24     13.32 o 
   8   5   5        0.04        5.96      8.94 o 
   9   5   5     7151.63     7206.65     82.39 o 
  10   5   5      276.00      287.18     24.27 o 
  11   5   5     3091.65     3196.79     64.81 o 
  12   5   5        7.44       28.24     25.19 o 
 -15   6   5        9.55       19.94     18.67 o 
 -14   6   5      249.35      250.97     21.98 o 
 -13   6   5     5187.20     5160.63     77.62 o 
 -12   6   5     3536.87     3520.13     58.58 o 
 -11   6   5     5250.17     5275.65     65.31 o 
 -10   6   5     2828.25     2773.33     54.51 o 
  -9   6   5      108.65      117.51      9.84 o 
  -8   6   5     2681.35     2498.86     34.42 o 
  -7   6   5    12162.98    12126.63    108.90 o 
  -6   6   5    12779.63    12754.12    103.76 o 
  -5   6   5    14977.36    15295.75    121.96 o 
  -4   6   5    11104.94    11446.89     85.86 o 
  -3   6   5     6076.78     6267.38     49.17 o 
  -2   6   5     1226.46     1067.83     13.74 o 
  -1   6   5    14879.15    15391.61    121.22 o 
   0   6   5    12338.22    12198.09     90.70 o 
   1   6   5    23927.75    23360.76    169.22 o 
   2   6   5     5967.45     5986.22     47.89 o 
   3   6   5     7074.22     7070.05     56.28 o 
   4   6   5      347.46      368.56     10.02 o 
   5   6   5     4246.67     4352.09     41.83 o 
   6   6   5     7083.01     6995.54     75.07 o 
   7   6   5     8920.89     9035.94     86.59 o 
   8   6   5     2816.75     2719.02     36.25 o 
   9   6   5     1031.57     1092.73     30.45 o 
  10   6   5       66.30      110.37     19.87 o 
  11   6   5     1481.94     1505.17     53.99 o 
 -15   7   5      233.39      238.81     23.84 o 
 -14   7   5     5632.09     5789.28     86.50 o 
 -13   7   5      784.48      805.53     26.59 o 
 -12   7   5      110.10      150.72     14.88 o 
 -11   7   5       23.24       24.41     10.13 o 
 -10   7   5     9130.20     8990.23     87.88 o 
  -9   7   5     1498.65     1454.66     45.69 o 
  -8   7   5    15591.53    15604.35    138.67 o 
  -7   7   5     3844.20     3572.98     66.69 o 
  -6   7   5      352.95      368.80     10.59 o 
  -5   7   5      910.08      779.70     15.28 o 
  -4   7   5    21115.85    21998.90    160.06 o 
  -3   7   5    11358.44    11529.34     86.33 o 
  -2   7   5    54572.24    55787.43    424.10 o 
  -1   7   5     1358.12     1332.77     16.07 o 
   0   7   5     2275.82     2088.87     21.99 o 
   1   7   5     2064.30     2189.58     21.02 o 
   2   7   5     9079.93     8886.66     68.66 o 
   3   7   5     2896.19     2799.71     28.73 o 
   4   7   5    13750.05    13485.72    102.30 o 
   5   7   5       45.10       56.29      6.81 o 
   6   7   5     2356.60     2246.76     43.76 o 
   7   7   5      256.59      268.82     12.41 o 
   8   7   5     2582.21     2606.35     35.84 o 
   9   7   5      273.69      264.27     17.46 o 
  10   7   5     8564.08     9111.58    134.02 o 
  11   7   5       42.59       46.06     24.34 o 
 -14   8   5     1975.51     2107.19     47.83 o 
 -13   8   5      310.85      333.07     19.22 o 
 -12   8   5    10573.60    10822.85    118.04 o 
 -11   8   5     1336.38     1379.79     26.42 o 
 -10   8   5     3972.44     3833.64     46.04 o 
  -9   8   5      391.32      340.51     14.39 o 
  -8   8   5     4563.31     4617.56     63.16 o 
  -7   8   5     2101.03     1894.14     94.35 o 
  -6   8   5    21927.51    21974.05    173.41 o 
  -5   8   5     6214.01     6265.45     54.89 o 
  -4   8   5     9934.40     9758.88     74.46 o 
  -3   8   5      159.45      162.44      6.72 o 
  -2   8   5      197.50      287.59      8.46 o 
  -1   8   5     9784.04    10222.79     83.38 o 
   0   8   5    20094.88    19981.25    169.58 o 
   1   8   5     3656.72     3491.42     32.52 o 
   2   8   5    21737.00    21561.29    157.84 o 
   3   8   5      514.45      562.22     12.39 o 
   4   8   5      221.31      221.45      7.84 o 
   5   8   5       25.73       48.13      8.00 o 
   6   8   5    15359.23    15645.09    153.20 o 
   7   8   5      624.55      618.59     21.25 o 
   8   8   5     7728.99     7706.64    100.47 o 
   9   8   5      413.51      408.91     20.11 o 
  10   8   5      128.38      155.58     21.31 o 
  11   8   5       16.72       41.84     25.32 o 
 -14   9   5     1627.70     1591.93     42.89 o 
 -13   9   5     1596.69     1575.27     35.17 o 
 -12   9   5      273.94      276.08     21.62 o 
 -11   9   5     2020.77     1967.71     34.22 o 
 -10   9   5     3381.50     3200.81     41.14 o 
  -9   9   5    13257.51    12911.17    119.19 o 
  -8   9   5     7313.33     7348.88     72.58 o 
  -7   9   5     2888.56     2891.48     37.84 o 
  -6   9   5      814.31      794.69     22.24 o 
  -5   9   5     2338.71     2264.26     25.01 o 
  -4   9   5     5154.32     5037.05     41.66 o 
  -3   9   5    10795.92    10855.56     82.26 o 
  -2   9   5    12302.67    12345.32     99.68 o 
  -1   9   5    13827.65    13797.17    110.67 o 
   0   9   5       25.00       31.41      5.63 o 
   1   9   5      520.06      509.20     13.63 o 
   2   9   5     8272.28     8335.43     70.66 o 
   3   9   5    15276.98    15186.01    144.65 o 
   4   9   5     6447.66     6422.96     62.72 o 
   5   9   5    12578.29    12556.61    125.06 o 
   6   9   5      171.08      197.84     12.43 o 
   7   9   5       31.34       48.07     10.46 o 
   8   9   5      547.67      530.03     21.58 o 
   9   9   5     5175.87     5268.50     74.51 o 
  10   9   5     1037.75     1058.15     38.26 o 
  11   9   5     2246.57     2184.26     75.70 o 
 -14  10   5      178.35      180.77     18.63 o 
 -13  10   5     4412.12     4475.28     63.08 o 
 -12  10   5        6.35        9.61     12.85 o 
 -11  10   5     9824.79     9730.05     96.69 o 
 -10  10   5      663.67      680.43     19.49 o 
  -9  10   5     1085.45     1032.29     21.86 o 
  -8  10   5       29.48       19.95      8.45 o 
  -7  10   5     8427.93     8464.51     80.84 o 
  -6  10   5      465.58      469.75     19.60 o 
  -5  10   5    27071.41    26736.21    209.08 o 
  -4  10   5      369.45      370.27     10.05 o 
  -3  10   5     2994.27     3089.57     28.08 o 
  -2  10   5     2459.04     2596.60     27.03 o 
  -1  10   5    23638.19    24231.39    189.36 o 
   0  10   5        0.97       22.59      8.05 o 
   1  10   5    31504.04    32097.48    268.29 o 
   2  10   5      404.57      383.50     10.98 o 
   3  10   5     3343.17     3313.03     44.50 o 
   4  10   5      431.74      442.09     15.48 o 
   5  10   5     7110.27     7106.56     77.17 o 
   6  10   5       39.62       34.43     10.27 o 
   7  10   5     5477.89     5435.13     74.55 o 
   8  10   5        5.87        0.93     13.00 o 
   9  10   5     1912.72     1986.21     40.99 o 
  10  10   5       36.33       31.10     19.43 o 
  11  10   5     1280.78     1308.56     53.79 o 
 -14  11   5     1632.67     1644.27     38.88 o 
 -13  11   5     1549.03     1563.92     37.07 o 
 -12  11   5      102.42      118.13     13.68 o 
 -11  11   5      911.30      895.00     22.57 o 
 -10  11   5     1411.70     1387.18     26.31 o 
  -9  11   5     8658.88     8521.92     84.52 o 
  -8  11   5     2986.45     2895.37     36.88 o 
  -7  11   5     3938.04     3928.04     46.48 o 
  -6  11   5       31.82       32.09      7.44 o 
  -5  11   5      761.23      785.63     19.13 o 
  -4  11   5     2473.43     2401.88     26.26 o 
  -3  11   5    14620.97    15116.73    121.45 o 
  -2  11   5    12711.24    13159.38    106.78 o 
  -1  11   5    12449.16    12714.77    111.93 o 
   0  11   5      880.47      870.17     16.50 o 
   1  11   5     2368.79     2358.19     43.80 o 
   2  11   5     1673.03     1559.16     20.62 o 
   3  11   5    14800.44    15349.63    135.33 o 
   4  11   5    10476.33    10696.50    108.73 o 
   5  11   5     4713.41     4488.81     79.97 o 
   6  11   5     2375.68     2261.60     41.35 o 
   7  11   5      311.47      301.88     17.63 o 
   8  11   5     1131.76     1118.01     46.49 o 
   9  11   5     2258.56     2271.42     44.59 o 
  10  11   5     2572.57     2604.62     59.43 o 
 -13  12   5      440.23      474.95     22.27 o 
 -12  12   5     6127.62     5964.73     68.37 o 
 -11  12   5      282.09      284.00     15.48 o 
 -10  12   5     4886.16     4819.41     55.86 o 
  -9  12   5      149.66      138.61     11.71 o 
  -8  12   5     1610.63     1538.76     26.01 o 
  -7  12   5      693.33      690.63     17.45 o 
  -6  12   5    20839.36    20621.52    179.17 o 
  -5  12   5     1978.90     1742.75     40.32 o 
  -4  12   5    13430.56    13605.06    120.95 o 
  -3  12   5      377.54      381.23     12.11 o 
  -2  12   5     1888.17     1739.40     28.79 o 
  -1  12   5       63.34       89.15      6.89 o 
   0  12   5    17818.21    17628.36    167.22 o 
   1  12   5     2157.04     1968.04     50.97 o 
   2  12   5    12794.36    12888.96    114.90 o 
   3  12   5      249.98      250.40     14.16 o 
   4  12   5     1703.68     1650.94     28.66 o 
   5  12   5     1822.40     1704.83     30.38 o 
   6  12   5     7472.49     7644.65     95.45 o 
   7  12   5      482.01      457.05     21.97 o 
   8  12   5     4005.52     3818.63     76.98 o 
   9  12   5      126.92      123.68     17.11 o 
  10  12   5       25.56       33.11     17.03 o 
 -13  13   5       59.10       81.48     15.80 o 
 -12  13   5       13.66       41.29     12.63 o 
 -11  13   5      644.27      617.11     21.12 o 
 -10  13   5     3440.14     3388.10     44.43 o 
  -9  13   5      964.50      939.61     21.76 o 
  -8  13   5     9943.83     9858.00    105.24 o 
  -7  13   5      370.51      325.60     14.65 o 
  -6  13   5      332.89      360.80     16.96 o 
  -5  13   5      202.57      228.68     12.36 o 
  -4  13   5     5570.03     5692.75     62.93 o 
  -3  13   5      311.56      315.53     11.23 o 
  -2  13   5    14500.00    14723.38    119.76 o 
  -1  13   5      695.46      611.48     22.14 o 
   0  13   5     2024.81     1913.82     38.18 o 
   1  13   5       64.59       40.31      6.94 o 
   2  13   5     4770.19     4755.35     46.12 o 
   3  13   5     3411.76     3288.17     50.52 o 
   4  13   5    14179.89    14357.29    142.70 o 
   5  13   5     4262.17     4235.16     53.44 o 
   6  13   5     1708.88     1644.46     34.88 o 
   7  13   5       20.78       43.67     13.93 o 
   8  13   5     3380.87     3426.51     57.23 o 
   9  13   5      865.39      791.14     45.26 o 
  10  13   5     4359.74     4645.71     87.80 o 
 -13  14   5     1332.80     1325.99     39.12 o 
 -12  14   5     1702.47     1682.14     45.30 o 
 -11  14   5     4494.30     4550.35     62.11 o 
 -10  14   5      490.40      479.25     19.64 o 
  -9  14   5     1193.04     1088.48     26.71 o 
  -8  14   5      949.11      949.10     24.19 o 
  -7  14   5     5846.28     5654.13     66.91 o 
  -6  14   5     6817.69     6453.75     72.79 o 
  -5  14   5    14715.49    14682.10    145.13 o 
  -4  14   5     1438.47     1436.02     28.42 o 
  -3  14   5      374.64      366.90     12.24 o 
  -2  14   5      507.28      492.43     14.18 o 
  -1  14   5    10062.68     9906.49     84.57 o 
   0  14   5     3997.20     3972.49     43.30 o 
   1  14   5    11970.31    12165.76    102.12 o 
   2  14   5     3162.22     2999.51     61.18 o 
   3  14   5      769.06      712.91     21.23 o 
   4  14   5      137.77      155.06     12.62 o 
   5  14   5     3170.47     3165.12     50.79 o 
   6  14   5     1805.87     1870.87     37.69 o 
   7  14   5     2645.77     2622.90     47.72 o 
   8  14   5      945.54      935.46     30.22 o 
   9  14   5      693.11      670.97     27.70 o 
 -12  15   5        1.82       14.31     14.26 o 
 -11  15   5     1447.70     1496.88     33.46 o 
 -10  15   5        2.03       -4.19     12.32 o 
  -9  15   5     5684.75     5466.52     68.39 o 
  -8  15   5        5.90        8.84     10.69 o 
  -7  15   5     1740.48     1700.72     34.15 o 
  -6  15   5        0.90        5.48      9.71 o 
  -5  15   5     1116.91     1128.17     29.94 o 
  -4  15   5       57.75       52.95     10.89 o 
  -3  15   5    10822.47    10568.70    150.20 o 
  -2  15   5        9.67       16.83      7.81 o 
  -1  15   5     8959.78     9225.17     80.01 o 
   0  15   5      878.97      819.27     18.90 o 
   1  15   5       18.04       37.82      7.46 o 
   2  15   5      194.53      189.24     11.00 o 
   3  15   5    11077.49    11085.44    114.15 o 
   4  15   5      107.46      111.73     14.11 o 
   5  15   5     7514.22     7629.05     96.51 o 
   6  15   5       63.87       66.31     14.03 o 
   7  15   5      131.74      175.20     17.70 o 
   8  15   5        0.13      -10.42     14.95 o 
   9  15   5     4215.15     4388.62     70.17 o 
 -12  16   5     1302.52     1277.04     39.82 o 
 -11  16   5     3039.93     3100.14     50.13 o 
 -10  16   5      690.20      678.17     24.07 o 
  -9  16   5      310.29      320.33     21.38 o 
  -8  16   5      652.86      622.84     21.38 o 
  -7  16   5     4351.72     4331.18     56.42 o 
  -6  16   5     4239.36     4152.59     56.32 o 
  -5  16   5     8830.20     8668.03     93.34 o 
  -4  16   5     4689.94     4466.00     60.06 o 
  -3  16   5      403.82      379.85     14.03 o 
  -2  16   5      124.89      154.30     11.39 o 
  -1  16   5     6900.14     6987.10     69.53 o 
   0  16   5     7836.73     7721.05     82.98 o 
   1  16   5     5114.03     5057.81     67.42 o 
   2  16   5     1748.29     1734.17     30.09 o 
   3  16   5      239.97      222.70     13.56 o 
   4  16   5      357.20      372.01     19.05 o 
   5  16   5     2331.17     2337.86     43.60 o 
   6  16   5     1791.66     1870.68     40.14 o 
   7  16   5     1981.91     2073.49     43.27 o 
   8  16   5      880.33      864.76     31.09 o 
   9  16   5      488.70      525.32     35.84 o 
 -11  17   5       55.89       55.44     20.01 o 
 -10  17   5     3580.69     3658.97     64.53 o 
  -9  17   5      369.44      362.41     18.55 o 
  -8  17   5     4128.42     4152.99     56.80 o 
  -7  17   5       66.04       96.84     12.78 o 
  -6  17   5      124.90      110.70     13.19 o 
  -5  17   5       61.88       84.73     11.78 o 
  -4  17   5     2691.47     2605.47     38.45 o 
  -3  17   5      526.56      487.60     15.35 o 
  -2  17   5     7493.48     7508.96     74.69 o 
  -1  17   5      116.26      115.68     10.22 o 
   0  17   5     1788.56     1680.94     26.46 o 
   1  17   5       25.90       31.81      9.43 o 
   2  17   5     3314.75     3307.23     45.17 o 
   3  17   5      620.24      634.43     30.32 o 
   4  17   5     8956.38     9007.21    151.22 o 
   5  17   5      285.48      280.49     19.10 o 
   6  17   5      794.35      830.40     29.92 o 
   7  17   5        4.20        8.87     15.43 o 
   8  17   5     1107.53     1261.03     36.31 o 
 -11  18   5      802.74      859.93     32.15 o 
 -10  18   5     1804.01     1795.31     41.90 o 
  -9  18   5        1.96       17.03     14.62 o 
  -8  18   5      541.84      528.92     23.26 o 
  -7  18   5      680.92      643.73     21.86 o 
  -6  18   5     7968.52     8145.30    131.11 o 
  -5  18   5      915.73      925.14     28.31 o 
  -4  18   5     3053.65     2905.41     42.01 o 
  -3  18   5       51.02       43.52      9.40 o 
  -2  18   5      707.92      681.68     18.01 o 
  -1  18   5      417.59      450.10     19.03 o 
   0  18   5    10999.09    11287.31    116.58 o 
   1  18   5     1024.85      973.23     21.22 o 
   2  18   5     2753.22     2715.82     45.98 o 
   3  18   5      423.33      377.47     19.37 o 
   4  18   5      235.74      293.43     18.75 o 
   5  18   5      484.74      516.80     31.29 o 
   6  18   5     2652.36     2844.31     52.27 o 
   7  18   5      337.12      371.82     22.66 o 
 -10  19   5      955.88      972.53     33.49 o 
  -9  19   5     2645.60     2717.66     51.91 o 
  -8  19   5      467.53      507.70     23.70 o 
  -7  19   5      806.16      750.34     27.08 o 
  -6  19   5        8.09       15.26     13.56 o 
  -5  19   5      504.56      520.62     22.23 o 
  -4  19   5      594.81      593.01     20.41 o 
  -3  19   5     3641.71     3689.87     45.18 o 
  -2  19   5     1931.24     1902.95     29.93 o 
  -1  19   5     2261.76     2271.57     32.74 o 
   0  19   5       89.83       97.50     13.09 o 
   1  19   5       91.93      105.94     11.50 o 
   2  19   5      908.81      977.52     27.53 o 
   3  19   5     4387.98     4379.96     65.17 o 
   4  19   5     1935.56     1921.66     45.70 o 
   5  19   5     3068.28     3262.13     56.31 o 
   6  19   5      517.34      499.99     24.96 o 
   7  19   5       36.07       39.17     17.87 o 
  -9  20   5      367.72      392.70     23.76 o 
  -8  20   5        3.88       25.47     15.74 o 
  -7  20   5     3004.78     2978.63     53.27 o 
  -6  20   5        3.13       -6.60     13.37 o 
  -5  20   5     5627.45     5731.37     79.64 o 
  -4  20   5       41.33       46.73     13.49 o 
  -3  20   5      380.55      385.54     19.64 o 
  -2  20   5       33.56       59.13     12.02 o 
  -1  20   5     5760.23     5980.61     71.43 o 
   0  20   5       13.59        2.07     12.19 o 
   1  20   5     5420.99     5411.63     74.33 o 
   2  20   5       67.33       80.69     14.00 o 
   3  20   5      520.60      494.20     22.32 o 
   4  20   5       32.65       74.68     16.20 o 
   5  20   5     1299.66     1398.74     37.45 o 
   6  20   5        1.00       -9.62     16.39 o 
  -8  21   5     1590.13     1500.07     39.01 o 
  -7  21   5      385.60      426.22     23.30 o 
  -6  21   5       23.30       56.75     15.79 o 
  -5  21   5      282.74      279.98     19.48 o 
  -4  21   5      877.71      910.84     29.07 o 
  -3  21   5     2610.97     2597.70     46.80 o 
  -2  21   5     2350.28     2371.29     50.91 o 
  -1  21   5     1206.73     1158.67     27.16 o 
   0  21   5       87.64       85.43     14.53 o 
   1  21   5        5.76       15.63     18.36 o 
   2  21   5      786.10      770.11     31.05 o 
   3  21   5     2304.14     2434.90     49.09 o 
   4  21   5     1819.72     1888.11     42.26 o 
   5  21   5     1612.19     1625.78     41.01 o 
  -7  22   5      275.60      263.22     21.34 o 
  -6  22   5     4118.75     4267.85     68.18 o 
  -5  22   5      576.20      601.98     26.23 o 
  -4  22   5     2211.81     2222.63     48.08 o 
  -3  22   5        3.25        7.53     13.99 o 
  -2  22   5      299.33      313.47     17.14 o 
  -1  22   5      403.53      433.39     22.18 o 
   0  22   5     3891.51     3916.32    104.62 o 
   1  22   5      241.08      258.78     27.50 o 
   2  22   5     1849.89     1846.66     58.71 o 
   3  22   5       77.64       87.70     24.50 o 
   4  22   5       50.09       68.32     21.36 o 
  -6  23   5       52.69       54.44     17.45 o 
  -5  23   5       70.15      128.21     18.43 o 
  -4  23   5     1288.69     1306.71     48.97 o 
  -3  23   5      666.72      679.24     27.29 o 
  -2  23   5     2968.21     2838.58     59.54 o 
  -1  23   5      273.97      282.53     27.89 o 
   0  23   5      302.77      295.33     28.61 o 
   1  23   5       21.75       50.22     22.76 o 
   2  23   5      877.46      856.30     42.39 o 
   3  23   5      419.74      440.00     35.59 o 
  -4  24   5      499.10      529.47     25.98 o 
  -3  24   5      202.09      189.33     23.24 o 
  -2  24   5      466.47      554.67     47.28 o 
  -1  24   5     1031.61      999.57     93.93 o 
   0  24   5      779.19      767.28     41.55 o 
   1  24   5     1934.85     1960.37     62.56 o 
 -14   0   6      214.76      240.99     29.26 o 
 -12   0   6     6520.97     6410.46    123.11 o 
 -10   0   6     8106.67     8082.36    147.76 o 
  -8   0   6     8710.50     8755.74     98.83 o 
  -6   0   6      882.52      660.20     21.22 o 
  -4   0   6    68829.95    71159.54    713.22 o 
  -2   0   6    22629.99    24058.07    245.35 o 
   0   0   6    12082.06    12229.45    128.32 o 
   2   0   6    60790.85    61571.46    618.54 o 
   4   0   6     6869.62     7071.93     81.16 o 
   6   0   6     6212.14     6100.80     94.06 o 
   8   0   6    10860.38    10898.40    231.81 o 
  10   0   6     1531.15     1500.60     51.21 o 
 -15   1   6     1012.68      963.24     34.69 o 
 -14   1   6     7718.53     7744.70    105.65 o 
 -13   1   6     4085.02     4002.71     64.65 o 
 -12   1   6     4490.63     4385.71     66.29 o 
 -11   1   6       82.80       64.08     13.10 o 
 -10   1   6     1457.34     1468.48     27.18 o 
  -9   1   6     4361.33     4121.83     54.87 o 
  -8   1   6    27973.18    28368.50    207.24 o 
  -7   1   6    10365.10    10682.00     82.49 o 
  -6   1   6     7540.85     7320.73     58.29 o 
  -5   1   6     2630.52     2639.82     24.92 o 
  -4   1   6     1171.54     1340.35     15.29 o 
  -3   1   6    11876.93    12439.37     92.44 o 
  -2   1   6    39335.14    41345.31    294.64 o 
  -1   1   6    12739.59    12893.81     95.21 o 
   0   1   6    30494.52    31519.93    241.53 o 
   1   1   6     4934.52     4859.70     56.25 o 
   2   1   6      651.57      598.56     10.05 o 
   3   1   6     2125.98     2045.16     21.02 o 
   4   1   6     6335.29     6339.78     52.26 o 
   5   1   6     7270.69     7182.21     79.60 o 
   6   1   6    10163.85    10392.51     88.45 o 
   7   1   6     4417.13     4370.49     53.02 o 
   8   1   6      321.92      315.35     19.78 o 
   9   1   6      197.11      174.65     16.35 o 
  10   1   6     2296.22     2313.67     44.58 o 
  11   1   6     2301.31     2354.25     46.90 o 
 -15   2   6     2342.81     2397.32     51.64 o 
 -14   2   6        3.06       11.72     16.68 o 
 -13   2   6      426.56      444.47     22.99 o 
 -12   2   6      208.65      226.49     18.06 o 
 -11   2   6    11204.75    11088.20    132.05 o 
 -10   2   6     1344.90     1249.93     25.36 o 
  -9   2   6    19781.67    19721.40    172.16 o 
  -8   2   6      374.08      336.40      9.99 o 
  -7   2   6      693.70      716.44     12.65 o 
  -6   2   6      276.81      245.74      7.42 o 
  -5   2   6    33490.77    33279.94    239.61 o 
  -4   2   6     5580.76     5684.90     45.83 o 
  -3   2   6    51783.11    53802.39    382.29 o 
  -2   2   6     4097.58     4308.16     35.05 o 
  -1   2   6     5197.55     5559.58     47.31 o 
   0   2   6     1339.13     1294.40     15.21 o 
   1   2   6    17783.96    16957.84    133.21 o 
   2   2   6     7538.05     7324.54     61.85 o 
   3   2   6    20414.61    20306.24    149.15 o 
   4   2   6      443.40      413.92     10.29 o 
   5   2   6       87.11       97.26      7.76 o 
   6   2   6     1670.10     1521.76     21.80 o 
   7   2   6    10153.63    10460.60    107.29 o 
   8   2   6      547.19      503.14     21.10 o 
   9   2   6     5905.05     6033.02     80.50 o 
  10   2   6       43.87       54.15     20.95 o 
  11   2   6      107.67      157.61     23.34 o 
 -15   3   6     2955.56     3026.67     85.14 o 
 -14   3   6      618.50      647.85     28.04 o 
 -13   3   6     9753.53     9794.97    124.23 o 
 -12   3   6      258.90      260.87     18.33 o 
 -11   3   6      177.05      205.19     14.22 o 
 -10   3   6       40.71       31.06     10.42 o 
  -9   3   6    16337.92    15924.29    141.78 o 
  -8   3   6     2281.21     2106.39     46.54 o 
  -7   3   6    39163.96    39345.77    283.55 o 
  -6   3   6     2573.57     2484.05     24.36 o 
  -5   3   6     2404.05     2398.29     23.25 o 
  -4   3   6      217.56      283.17      7.81 o 
  -3   3   6    13817.66    13563.49    100.41 o 
  -2   3   6     6126.23     5971.96     46.87 o 
  -1   3   6    33409.36    34020.50    260.38 o 
   0   3   6     1584.93     1514.48     17.09 o 
   1   3   6    10571.22    10375.69     84.11 o 
   2   3   6      347.24      349.20      8.00 o 
   3   3   6     1900.70     1945.65     20.24 o 
   4   3   6     1532.70     1341.24     18.46 o 
   5   3   6    18256.31    18373.36    147.26 o 
   6   3   6     4254.61     4166.53     41.93 o 
   7   3   6     6487.81     6499.96     72.42 o 
   8   3   6       57.02       62.21     13.57 o 
   9   3   6      860.70      826.59     27.66 o 
  10   3   6      387.26      388.70     21.39 o 
  11   3   6     6669.56     6892.59    123.80 o 
 -15   4   6      849.37      880.87     34.55 o 
 -14   4   6      200.29      220.68     21.53 o 
 -13   4   6       33.23       41.51     15.81 o 
 -12   4   6     4433.58     4322.72     66.16 o 
 -11   4   6     3855.57     3837.84     70.34 o 
 -10   4   6     6818.89     7109.31     79.23 o 
  -9   4   6     4167.82     4135.58     46.21 o 
  -8   4   6     6503.10     6789.98     80.81 o 
  -7   4   6      311.77      383.07     12.11 o 
  -6   4   6     4510.36     4408.85     37.97 o 
  -5   4   6    24278.67    25999.18    188.74 o 
  -4   4   6    31031.32    32562.82    234.07 o 
  -3   4   6    17436.77    17555.29    128.48 o 
  -2   4   6     4730.87     4888.62     39.39 o 
  -1   4   6      303.00      269.50     10.52 o 
   0   4   6    14811.67    14936.42    127.95 o 
   1   4   6    15698.73    15895.62    125.64 o 
   2   4   6    24682.38    25380.31    184.15 o 
   3   4   6     5095.83     4938.49     41.55 o 
   4   4   6     5526.01     5521.20     58.76 o 
   5   4   6      321.94      285.50     10.91 o 
   6   4   6     3016.59     3002.65     40.09 o 
   7   4   6     2225.06     2206.89     31.15 o 
   8   4   6     6417.40     6461.31     73.67 o 
   9   4   6     1564.81     1477.36     46.51 o 
  10   4   6     1226.73     1274.57     47.01 o 
  11   4   6       10.53       35.51     19.66 o 
 -15   5   6       16.63       23.87     18.57 o 
 -14   5   6     8015.71     8249.98    111.42 o 
 -13   5   6       11.14       12.96     14.21 o 
 -12   5   6     5926.34     6183.98     75.10 o 
 -11   5   6      103.08      110.21     12.70 o 
 -10   5   6     1127.04     1157.95     22.65 o 
  -9   5   6      308.98      268.08     19.64 o 
  -8   5   6    30895.02    31035.69    321.31 o 
  -7   5   6      502.80      492.72     12.23 o 
  -6   5   6    21044.22    21014.51    165.87 o 
  -5   5   6     4721.74     4871.91     40.76 o 
  -4   5   6     3082.01     3016.92     27.21 o 
  -3   5   6      969.97     1053.22     17.56 o 
  -2   5   6    46871.09    48022.86    341.88 o 
  -1   5   6     1445.11     1323.56     14.20 o 
   0   5   6    33712.20    34726.21    266.22 o 
   1   5   6      479.34      481.92     13.67 o 
   2   5   6       36.83       42.10      4.52 o 
   3   5   6     1020.18     1004.23     15.58 o 
   4   5   6    10978.46    11001.25     98.80 o 
   5   5   6        0.92       28.60      6.68 o 
   6   5   6    12509.41    12636.56    127.77 o 
   7   5   6       13.82       22.07      9.20 o 
   8   5   6      483.68      511.91     18.90 o 
   9   5   6        8.48        8.59     13.72 o 
  10   5   6     5215.15     5344.51     89.34 o 
  11   5   6        0.02       -3.40     23.83 o 
 -15   6   6     1627.13     1673.60     44.42 o 
 -14   6   6       33.41       43.51     17.10 o 
 -13   6   6      183.28      199.73     29.45 o 
 -12   6   6     2231.07     2208.34     38.65 o 
 -11   6   6     3904.72     3772.87     54.31 o 
 -10   6   6     7061.00     6959.55     78.73 o 
  -9   6   6     6380.42     6241.29     63.99 o 
  -8   6   6     6239.06     6254.86     62.78 o 
  -7   6   6     1774.13     1662.21     23.31 o 
  -6   6   6     9565.97     9812.31     82.19 o 
  -5   6   6    11610.96    11544.08     87.61 o 
  -4   6   6    28941.99    29162.02    210.57 o 
  -3   6   6     7956.42     8366.80     64.47 o 
  -2   6   6    12105.01    12417.97     92.67 o 
  -1   6   6     1625.33     1746.63     19.01 o 
   0   6   6     9439.72     8988.14     72.27 o 
   1   6   6     5982.87     5958.70     47.79 o 
   2   6   6    23532.24    23241.25    181.68 o 
   3   6   6     2934.83     2682.99     28.43 o 
   4   6   6     3222.33     3054.74     51.44 o 
   5   6   6       28.92       39.46      8.33 o 
   6   6   6     7282.73     7322.65     72.36 o 
   7   6   6     2168.91     2187.18     31.44 o 
   8   6   6     5804.18     5923.13     63.71 o 
   9   6   6     3144.42     3114.61     75.23 o 
  10   6   6      265.14      296.11     47.87 o 
  11   6   6      159.30      144.13     43.51 o 
 -15   7   6     2155.46     2219.22     50.68 o 
 -14   7   6      756.05      770.70     30.56 o 
 -13   7   6     6877.33     6899.13     83.97 o 
 -12   7   6      837.76      828.65     24.80 o 
 -11   7   6      362.08      375.92     15.34 o 
 -10   7   6     1147.61     1091.50     24.69 o 
  -9   7   6    11802.86    11673.87    108.43 o 
  -8   7   6     1808.07     1680.62     27.67 o 
  -7   7   6    29366.85    29240.13    295.50 o 
  -6   7   6      108.72      111.27      7.08 o 
  -5   7   6     6508.98     6457.91     60.98 o 
  -4   7   6      385.47      346.51      8.99 o 
  -3   7   6     5803.77     5734.50     46.19 o 
  -2   7   6     1405.73     1434.74     15.42 o 
  -1   7   6    33088.87    32810.55    252.87 o 
   0   7   6      219.97      188.62      6.68 o 
   1   7   6     8852.90     9075.18     70.04 o 
   2   7   6      807.47      728.04     13.17 o 
   3   7   6     8776.75     8618.15     78.98 o 
   4   7   6     1697.74     1722.63     23.79 o 
   5   7   6    18176.70    18232.58    159.58 o 
   6   7   6      571.19      518.26     16.00 o 
   7   7   6     3634.91     3539.65     47.30 o 
   8   7   6      609.35      625.03     21.29 o 
   9   7   6      739.53      719.24     39.32 o 
  10   7   6      502.81      541.86     36.13 o 
  11   7   6     4690.52     4869.40    113.76 o 
 -14   8   6      313.34      317.20     23.15 o 
 -13   8   6      237.08      278.19     18.06 o 
 -12   8   6     1311.32     1254.13     29.99 o 
 -11   8   6    10398.86    10417.98    101.45 o 
 -10   8   6     1918.08     1983.38     30.38 o 
  -9   8   6    11446.38    11462.14    107.24 o 
  -8   8   6       18.02       39.93      8.65 o 
  -7   8   6     1289.47     1164.35     23.25 o 
  -6   8   6     1290.37     1182.83     17.59 o 
  -5   8   6    30526.46    30857.48    239.54 o 
  -4   8   6      749.42      755.15     11.34 o 
  -3   8   6    23147.40    23782.96    173.00 o 
  -2   8   6       18.59       44.49      6.53 o 
  -1   8   6      668.75      679.28     11.98 o 
   0   8   6      136.87      154.99      6.50 o 
   1   8   6    22760.06    22254.21    174.80 o 
   2   8   6     1546.16     1554.49     22.30 o 
   3   8   6    11815.05    11641.26    114.79 o 
   4   8   6       57.11       66.50      8.08 o 
   5   8   6        0.34       23.54      9.34 o 
   6   8   6       33.36       30.35     10.17 o 
   7   8   6     5522.92     5764.45     67.87 o 
   8   8   6     1235.64     1202.19     42.65 o 
   9   8   6     3827.91     3820.11    125.17 o 
  10   8   6     1422.84     1461.93     53.97 o 
  11   8   6       45.54      119.20     28.71 o 
 -14   9   6     3781.38     3891.19     72.15 o 
 -13   9   6     3053.25     3111.27     50.02 o 
 -12   9   6     3039.55     3057.47     52.58 o 
 -11   9   6      124.00      146.56     13.24 o 
 -10   9   6       44.33       58.46     13.05 o 
  -9   9   6     4590.51     4377.93     49.87 o 
  -8   9   6    13303.70    13486.52    122.71 o 
  -7   9   6     3295.37     3182.71     40.91 o 
  -6   9   6     8435.16     8552.76     96.09 o 
  -5   9   6      245.53      257.74      8.66 o 
  -4   9   6      352.11      351.21      9.74 o 
  -3   9   6      758.21      643.83     11.59 o 
  -2   9   6    32239.71    32299.16    249.80 o 
  -1   9   6     7767.01     7663.75     65.45 o 
   0   9   6    21300.09    21784.38    171.45 o 
   1   9   6     2977.74     2917.03     32.48 o 
   2   9   6      517.49      590.49     17.16 o 
   3   9   6      276.12      322.28     21.29 o 
   4   9   6     9070.32     9166.31     94.17 o 
   5   9   6     5429.14     5260.51     61.29 o 
   6   9   6     6706.65     6769.30     76.09 o 
   7   9   6     1840.52     1798.14     32.04 o 
   8   9   6       32.41       38.87     14.31 o 
   9   9   6      316.44      330.47     24.36 o 
  10   9   6     1710.21     1810.71     60.57 o 
 -14  10   6      404.19      394.08     22.43 o 
 -13  10   6        3.99        0.36     14.25 o 
 -12  10   6     6518.92     6550.00     79.70 o 
 -11  10   6        8.42       16.16     11.06 o 
 -10  10   6    11154.65    11280.28    108.10 o 
  -9  10   6       11.26       20.27      9.34 o 
  -8  10   6     2187.68     2096.48     45.39 o 
  -7  10   6      763.42      746.53     17.66 o 
  -6  10   6     4948.99     4826.24     54.74 o 
  -5  10   6      334.86      333.38     10.29 o 
  -4  10   6    17138.67    17366.41    150.69 o 
  -3  10   6        0.60       12.07      5.53 o 
  -2  10   6     7604.65     7693.02     66.90 o 
  -1  10   6      219.90      269.39      8.93 o 
   0  10   6     6775.16     6623.53     58.25 o 
   1  10   6      345.00      271.28     11.79 o 
   2  10   6    27709.34    27243.26    290.22 o 
   3  10   6       31.31       27.78      7.75 o 
   4  10   6     6096.24     6090.07     61.60 o 
   5  10   6      308.59      298.45     14.89 o 
   6  10   6     2823.75     2737.01     40.24 o 
   7  10   6       70.73       88.21     13.63 o 
   8  10   6     6763.77     6731.53     89.28 o 
   9  10   6      271.81      251.64     18.96 o 
  10  10   6     1589.54     1623.86     58.11 o 
 -14  11   6     2663.14     2668.22     48.38 o 
 -13  11   6     1673.34     1693.60     36.63 o 
 -12  11   6     2949.99     2968.17     52.81 o 
 -11  11   6      221.05      232.97     14.71 o 
 -10  11   6      707.26      680.65     19.61 o 
  -9  11   6      602.14      597.49     17.87 o 
  -8  11   6     8779.84     8846.82     85.80 o 
  -7  11   6     9723.84     9898.61     93.25 o 
  -6  11   6     6118.74     5939.37     72.60 o 
  -5  11   6     3167.44     3168.53     39.73 o 
  -4  11   6      433.99      445.10     14.02 o 
  -3  11   6     2856.47     2652.47     75.10 o 
  -2  11   6    10633.85    10483.13     87.48 o 
  -1  11   6    11720.85    11690.54     96.67 o 
   0  11   6     9085.54     9114.68    168.99 o 
   1  11   6     2116.33     2027.97     38.79 o 
   2  11   6      127.15      116.15      9.01 o 
   3  11   6     5280.20     5184.19     54.12 o 
   4  11   6     9683.82     9634.81    100.33 o 
   5  11   6     7078.89     7145.47     93.56 o 
   6  11   6     4111.34     4101.63     53.14 o 
   7  11   6      589.12      521.96     22.39 o 
   8  11   6       75.63       81.97     15.68 o 
   9  11   6      364.22      336.39     21.54 o 
  10  11   6     2153.06     2270.96     76.28 o 
 -13  12   6      246.08      274.81     25.26 o 
 -12  12   6       98.54       97.70     13.71 o 
 -11  12   6     9694.72     9715.78     97.82 o 
 -10  12   6      208.89      185.90     13.25 o 
  -9  12   6     6243.49     5987.48     64.24 o 
  -8  12   6        5.55       18.53     10.54 o 
  -7  12   6      780.71      713.74     19.99 o 
  -6  12   6      189.92      188.79     13.88 o 
  -5  12   6    15879.90    15707.67    139.02 o 
  -4  12   6     3832.14     3803.33     45.38 o 
  -3  12   6     6807.35     6743.67     98.52 o 
  -2  12   6     2702.93     2471.42     34.74 o 
  -1  12   6      209.47      226.34      9.18 o 
   0  12   6     1855.82     1741.55     33.27 o 
   1  12   6     6822.21     6732.56    107.34 o 
   2  12   6     1310.15     1340.25     26.99 o 
   3  12   6    12165.56    12090.53    110.66 o 
   4  12   6      263.42      265.52     13.69 o 
   5  12   6      523.77      515.63     19.10 o 
   6  12   6      973.33      904.13     35.29 o 
   7  12   6     4752.24     4753.63     68.91 o 
   8  12   6      122.93      132.73     17.18 o 
   9  12   6     5067.02     5186.65     77.03 o 
  10  12   6       12.35       39.23     36.03 o 
 -13  13   6     3552.88     3556.21     64.26 o 
 -12  13   6      425.33      430.59     20.72 o 
 -11  13   6      274.90      237.65     16.93 o 
 -10  13   6      155.63      141.89     14.38 o 
  -9  13   6     3202.58     3075.50     45.27 o 
  -8  13   6      575.46      544.48     18.87 o 
  -7  13   6    12938.57    12964.03    131.85 o 
  -6  13   6     1232.50     1213.82     29.09 o 
  -5  13   6     1573.66     1480.70     26.21 o 
  -4  13   6       83.88       94.70      8.76 o 
  -3  13   6     2844.01     2827.10     34.01 o 
  -2  13   6     4991.21     4809.64     77.07 o 
  -1  13   6    25155.56    24996.69    197.48 o 
   0  13   6     2578.97     2476.47     28.75 o 
   1  13   6     2050.30     1968.59     39.74 o 
   2  13   6        5.88       17.84      8.40 o 
   3  13   6     2250.08     2278.51     31.24 o 
   4  13   6     1363.96     1382.53     27.34 o 
   5  13   6    11393.33    11665.87    120.91 o 
   6  13   6     1150.05     1179.52     30.84 o 
   7  13   6     1137.02     1086.97     30.93 o 
   8  13   6       10.48        2.61     15.08 o 
   9  13   6      943.56     1007.07     32.92 o 
 -13  14   6       23.17       42.29     18.99 o 
 -12  14   6     2876.67     2874.94     48.32 o 
 -11  14   6     2753.14     2734.40     45.59 o 
 -10  14   6     4810.77     4910.83     64.36 o 
  -9  14   6     1290.51     1234.74     28.22 o 
  -8  14   6      167.77      163.25     13.97 o 
  -7  14   6      215.97      212.62     13.90 o 
  -6  14   6     3440.90     3375.85     45.72 o 
  -5  14   6     8246.46     7913.27     85.31 o 
  -4  14   6     5734.79     5809.82     65.62 o 
  -3  14   6     1740.85     1686.25     25.21 o 
  -2  14   6     2026.23     1933.72     29.43 o 
  -1  14   6      103.64      106.84      8.89 o 
   0  14   6     1600.43     1629.10     27.55 o 
   1  14   6     1019.55     1047.83     38.41 o 
   2  14   6     6225.45     6298.82     70.60 o 
   3  14   6     2650.81     2552.34     37.99 o 
   4  14   6     4699.46     4550.27     57.09 o 
   5  14   6       42.07       57.40     14.07 o 
   6  14   6      942.08      936.19     41.63 o 
   7  14   6     1967.52     1921.10     43.14 o 
   8  14   6     4235.38     4332.75     68.22 o 
   9  14   6     1355.56     1395.14     38.11 o 
 -12  15   6     2996.66     2927.27     49.44 o 
 -11  15   6       18.14       45.45     14.40 o 
 -10  15   6      164.47      178.69     15.89 o 
  -9  15   6       26.31       38.76     12.61 o 
  -8  15   6     8419.93     8445.44     94.46 o 
  -7  15   6        1.55        6.98     10.30 o 
  -6  15   6    11565.35    11381.27    118.13 o 
  -5  15   6      937.84      869.34     21.72 o 
  -4  15   6      171.09      160.15     10.39 o 
  -3  15   6        1.74       10.88      7.61 o 
  -2  15   6    12532.55    12799.31    116.63 o 
  -1  15   6       23.32       27.82      7.48 o 
   0  15   6     8075.69     8198.01     81.70 o 
   1  15   6       96.36       95.67      9.87 o 
   2  15   6        9.45       24.89      9.05 o 
   3  15   6       71.88       82.53     11.51 o 
   4  15   6    11646.24    11821.72    141.94 o 
   5  15   6      332.66      326.67     19.21 o 
   6  15   6     4209.43     4238.36     64.84 o 
   7  15   6        2.36        2.93     14.63 o 
   8  15   6        3.99       17.79     16.24 o 
 -12  16   6     1620.79     1733.55     38.47 o 
 -11  16   6     2745.42     2704.65     46.47 o 
 -10  16   6     3441.31     3373.01     51.35 o 
  -9  16   6     1017.98     1001.02     27.07 o 
  -8  16   6      172.94      207.12     15.44 o 
  -7  16   6      655.71      653.69     21.31 o 
  -6  16   6     2624.24     2630.83     39.87 o 
  -5  16   6     3524.60     3525.57     47.35 o 
  -4  16   6     5045.77     4986.76     54.29 o 
  -3  16   6     1797.07     1650.71     26.08 o 
  -2  16   6     1216.09     1145.74     21.39 o 
  -1  16   6      222.68      203.17     11.41 o 
   0  16   6     2589.19     2715.41     45.22 o 
   1  16   6     2324.83     2315.53     32.60 o 
   2  16   6     5301.63     5286.62     63.22 o 
   3  16   6     1736.11     1590.73     30.03 o 
   4  16   6     1756.67     1689.91     43.10 o 
   5  16   6        1.67       22.15     14.15 o 
   6  16   6      712.96      727.78     28.00 o 
   7  16   6     1271.32     1352.75     36.02 o 
   8  16   6     2040.81     2134.66     46.65 o 
 -11  17   6      360.91      378.18     23.74 o 
 -10  17   6        8.96       17.63     13.82 o 
  -9  17   6     1374.50     1394.12     31.86 o 
  -8  17   6      325.56      333.04     17.71 o 
  -7  17   6     7055.90     7090.89     82.56 o 
  -6  17   6      479.43      467.16     18.38 o 
  -5  17   6     2020.41     1851.09     32.36 o 
  -4  17   6       57.19       79.24     10.26 o 
  -3  17   6     1992.44     1978.81     29.59 o 
  -2  17   6     1060.80     1033.78     23.40 o 
  -1  17   6    15710.36    15965.80    143.93 o 
   0  17   6      426.69      401.77     14.71 o 
   1  17   6     1835.14     1808.03     29.60 o 
   2  17   6      238.15      238.85     14.23 o 
   3  17   6     2822.73     2752.96     46.95 o 
   4  17   6      388.92      411.94     21.07 o 
   5  17   6     6460.87     6588.40    158.60 o 
   6  17   6       61.88       74.38     16.67 o 
   7  17   6      574.22      545.76     25.71 o 
 -11  18   6     5170.49     5323.16     88.14 o 
 -10  18   6      558.76      528.99     29.82 o 
  -9  18   6     2894.15     2898.68     47.44 o 
  -8  18   6       23.07       27.48     13.10 o 
  -7  18   6      624.97      621.71     22.13 o 
  -6  18   6      660.51      669.37     22.39 o 
  -5  18   6     5858.71     5876.31     70.48 o 
  -4  18   6      625.70      573.33     19.81 o 
  -3  18   6     2706.59     2508.46     37.48 o 
  -2  18   6      193.08      200.28     12.25 o 
  -1  18   6      195.12      197.74     17.10 o 
   0  18   6      305.11      296.40     17.64 o 
   1  18   6     4881.30     5059.06     56.87 o 
   2  18   6      728.25      688.15     21.37 o 
   3  18   6     3310.75     3301.87     53.98 o 
   4  18   6      466.44      469.51     22.24 o 
   5  18   6       26.54       16.06     15.67 o 
   6  18   6       34.43       30.30     16.52 o 
   7  18   6     1431.12     1533.75     46.11 o 
 -10  19   6       59.38       84.40     18.73 o 
  -9  19   6      188.27      222.11     20.87 o 
  -8  19   6     3045.92     3030.81     54.08 o 
  -7  19   6     1176.14     1118.06     28.57 o 
  -6  19   6     2803.76     2765.27     56.43 o 
  -5  19   6      184.29      184.45     14.71 o 
  -4  19   6       52.58       49.98     12.10 o 
  -3  19   6      551.82      508.63     17.45 o 
  -2  19   6     5158.19     5203.31     74.28 o 
  -1  19   6     3266.80     3116.54     45.27 o 
   0  19   6     3278.67     3319.55     47.20 o 
   1  19   6      345.11      320.58     16.27 o 
   2  19   6        2.68        7.25     12.45 o 
   3  19   6     1090.98     1154.49     31.88 o 
   4  19   6     3844.06     3998.57    103.23 o 
   5  19   6     1165.03     1260.08     46.62 o 
   6  19   6     1718.94     1795.16     42.90 o 
  -9  20   6       49.19       26.51     16.19 o 
  -8  20   6      505.17      475.11     24.13 o 
  -7  20   6        9.08       22.99     14.57 o 
  -6  20   6     2509.86     2482.74     47.33 o 
  -5  20   6       16.73        5.91     13.29 o 
  -4  20   6     3425.64     3406.82     49.48 o 
  -3  20   6       73.65       78.92     12.53 o 
  -2  20   6      697.60      695.91     22.48 o 
  -1  20   6       28.88       37.63     15.92 o 
   0  20   6     1714.70     1704.90     32.80 o 
   1  20   6       55.65       62.48     14.14 o 
   2  20   6     4349.34     4312.93     71.32 o 
   3  20   6       68.63       64.02     15.17 o 
   4  20   6     1755.31     1743.43     50.79 o 
   5  20   6        6.70       19.10     16.42 o 
  -8  21   6     1341.24     1366.83     41.25 o 
  -7  21   6     2303.29     2367.86     48.03 o 
  -6  21   6     2192.38     2189.85     45.25 o 
  -5  21   6       87.44       86.33     16.07 o 
  -4  21   6       10.22       13.01     13.89 o 
  -3  21   6      563.35      594.51     28.49 o 
  -2  21   6     3160.37     3190.33     62.09 o 
  -1  21   6     2658.06     2679.40     48.67 o 
   0  21   6     2291.89     2239.74     51.16 o 
   1  21   6      359.26      380.62     29.83 o 
   2  21   6      177.20      191.83     19.72 o 
   3  21   6      233.94      290.77     20.72 o 
   4  21   6     2005.38     2170.02     46.96 o 
  -7  22   6       54.99       91.03     18.51 o 
  -6  22   6      170.20      205.46     19.97 o 
  -5  22   6     3438.30     3466.35     59.09 o 
  -4  22   6      126.03      155.29     20.68 o 
  -3  22   6     2519.09     2472.04    109.33 o 
  -2  22   6        0.62       18.31     17.48 o 
  -1  22   6       10.48       30.29     17.51 o 
   0  22   6       24.05       41.84     17.25 o 
   1  22   6     2368.74     2340.01     66.31 o 
   2  22   6       20.11       -1.52     20.35 o 
   3  22   6     2038.23     2078.35     64.93 o 
  -6  23   6      223.96      242.88     20.88 o 
  -5  23   6      548.98      598.62     30.74 o 
  -4  23   6       78.73      107.51     21.28 o 
  -3  23   6      862.63      925.49     36.40 o 
  -2  23   6      255.06      278.17     28.75 o 
  -1  23   6     3489.48     3498.06     81.97 o 
   0  23   6      215.19      236.26     26.89 o 
   1  23   6      408.04      355.14     31.73 o 
   2  23   6       23.28       -3.07     23.14 o 
  -3  24   6      235.87      233.57     24.51 o 
  -2  24   6      661.64      689.44     32.80 o 
  -1  24   6      168.80      159.92     21.52 o 
   0  24   6      466.92      521.30     53.18 o 
 -15   0   7     7653.34     7915.60    156.33 o 
 -13   0   7     3030.60     3021.25     76.44 o 
 -11   0   7     8121.22     7987.50    181.54 o 
  -9   0   7    35064.71    36095.81    429.65 o 
  -7   0   7     4510.32     4632.58     57.54 o 
  -5   0   7     8762.82     8420.44     95.65 o 
  -3   0   7    34210.26    35159.98    356.86 o 
  -1   0   7     9041.79     8915.00     95.94 o 
   1   0   7    20527.36    20728.80    221.00 o 
   3   0   7    12799.15    12633.96    158.17 o 
   5   0   7    12010.34    11743.50    150.34 o 
   7   0   7      240.23      261.94     23.11 o 
   9   0   7     3933.17     3887.26     84.70 o 
  11   0   7     4434.92     4788.78    103.86 o 
 -15   1   7      266.52      318.89     24.14 o 
 -14   1   7     1505.83     1476.03     38.94 o 
 -13   1   7     5874.96     5840.20     98.63 o 
 -12   1   7     4015.65     3811.48     67.88 o 
 -11   1   7     3673.35     3653.40     76.06 o 
 -10   1   7     1181.98     1135.57     27.99 o 
  -9   1   7      240.27      253.94     17.76 o 
  -8   1   7     3275.37     3184.93     31.18 o 
  -7   1   7    10641.03    10853.00     84.28 o 
  -6   1   7     6580.75     6322.70     56.84 o 
  -5   1   7    22699.46    22397.50    163.93 o 
  -4   1   7     5244.55     5309.99     43.62 o 
  -3   1   7     1998.78     2128.82     23.36 o 
  -2   1   7     3532.98     3473.05     29.68 o 
  -1   1   7    17363.57    17672.47    129.53 o 
   0   1   7    11747.38    10853.04     87.86 o 
   1   1   7    44873.51    46494.05    383.75 o 
   2   1   7     7139.55     7137.31     61.21 o 
   3   1   7      201.28      171.66      7.84 o 
   4   1   7      304.84      289.30     10.66 o 
   5   1   7     8587.80     8469.28     80.02 o 
   6   1   7     7101.07     7140.29     70.29 o 
   7   1   7     7005.41     6915.39     76.85 o 
   8   1   7     1615.45     1539.13     33.93 o 
   9   1   7      399.53      407.75     20.76 o 
  10   1   7       40.77       38.94     16.10 o 
  11   1   7     1464.45     1507.87     65.62 o 
 -15   2   7      962.15      993.82     34.73 o 
 -14   2   7     6028.05     6148.32     89.09 o 
 -13   2   7      493.95      480.65     23.38 o 
 -12   2   7       70.35       84.42     15.23 o 
 -11   2   7      445.29      414.96     19.26 o 
 -10   2   7    15694.53    15814.35    156.59 o 
  -9   2   7     1886.89     1725.84     28.05 o 
  -8   2   7    20712.13    21018.22    260.50 o 
  -7   2   7      165.75      160.68      7.27 o 
  -6   2   7       50.35       63.16      5.67 o 
  -5   2   7     4187.57     3899.53     34.32 o 
  -4   2   7    37608.08    38902.47    278.96 o 
  -3   2   7     7796.42     7862.44     61.07 o 
  -2   2   7    41033.82    42217.66    301.48 o 
  -1   2   7     2350.01     2271.65     23.22 o 
   0   2   7      208.84      266.32     15.17 o 
   1   2   7     2309.19     2480.35     26.58 o 
   2   2   7    20883.94    21297.53    167.26 o 
   3   2   7      438.37      420.35     11.16 o 
   4   2   7    10191.03    10140.81     98.86 o 
   5   2   7      230.99      258.96     11.18 o 
   6   2   7     1263.63     1307.13     23.09 o 
   7   2   7       13.67        2.70      9.72 o 
   8   2   7     3074.57     3006.80     49.51 o 
   9   2   7      308.33      308.16     19.28 o 
  10   2   7     4893.54     5149.84    100.18 o 
  11   2   7      543.76      605.26     32.26 o 
 -15   3   7        7.02       -8.19     16.67 o 
 -14   3   7     3018.44     2971.96     55.85 o 
 -13   3   7     1486.59     1465.57     36.91 o 
 -12   3   7     8654.45     8751.22    110.91 o 
 -11   3   7      307.64      332.78     16.11 o 
 -10   3   7     1079.52     1070.47     21.33 o 
  -9   3   7      217.79      230.72     11.27 o 
  -8   3   7     4291.69     4011.83     66.43 o 
  -7   3   7     3913.37     3699.49     34.20 o 
  -6   3   7    34148.91    34160.17    246.98 o 
  -5   3   7     2070.84     1933.00     20.43 o 
  -4   3   7    18208.26    18254.36    134.42 o 
  -3   3   7       56.92       71.42      5.30 o 
  -2   3   7     4680.80     4795.03     39.12 o 
  -1   3   7     9321.59    10310.19     83.83 o 
   0   3   7    37535.34    37326.88    286.13 o 
   1   3   7     1604.92     1401.29     17.58 o 
   2   3   7    24764.16    25411.37    214.08 o 
   3   3   7       22.66       26.92      5.74 o 
   4   3   7     1442.23     1360.12     19.67 o 
   5   3   7       34.02       40.76      8.06 o 
   6   3   7    15704.12    15938.61    155.73 o 
   7   3   7     1594.22     1546.12     28.81 o 
   8   3   7     4115.97     3953.92     59.26 o 
   9   3   7      168.28      180.16     17.66 o 
  10   3   7      848.56      836.99     30.20 o 
  11   3   7       92.34       95.28     22.91 o 
 -15   4   7     3791.94     3856.28     67.51 o 
 -14   4   7     2177.71     2241.07     47.96 o 
 -13   4   7     2081.17     2028.51     43.61 o 
 -12   4   7      127.26      116.65     15.54 o 
 -11   4   7     4288.53     4131.34     54.33 o 
 -10   4   7     6219.28     6229.60     64.76 o 
  -9   4   7    11300.99    11581.84    107.04 o 
  -8   4   7    11735.62    11824.31    107.72 o 
  -7   4   7     4506.20     4442.98     42.90 o 
  -6   4   7     1773.81     1720.67     22.66 o 
  -5   4   7     6909.36     6863.38     55.18 o 
  -4   4   7    16046.85    15947.12    118.27 o 
  -3   4   7    22809.90    22950.60    166.90 o 
  -2   4   7    12219.04    12667.22     94.63 o 
  -1   4   7     5380.93     5481.29     47.79 o 
   0   4   7      266.57      213.07      9.67 o 
   1   4   7     2302.93     2186.87     23.80 o 
   2   4   7     3095.39     2946.55     32.63 o 
   3   4   7    12586.79    12366.01    101.62 o 
   4   4   7     5280.66     5000.50     79.27 o 
   5   4   7     5659.84     5539.34     52.37 o 
   6   4   7       16.41       20.81      9.76 o 
   7   4   7      322.39      339.16     15.87 o 
   8   4   7     1241.02     1202.57     39.45 o 
   9   4   7     5256.86     5357.38     75.48 o 
  10   4   7     1537.32     1618.62     55.67 o 
  11   4   7     2105.64     2157.83     74.61 o 
 -15   5   7      302.85      367.85     24.81 o 
 -14   5   7        3.25        8.14     16.04 o 
 -13   5   7     7562.48     7416.06     99.85 o 
 -12   5   7      280.64      262.48     16.50 o 
 -11   5   7     5566.55     5681.41     68.71 o 
 -10   5   7      345.75      326.56     13.14 o 
  -9   5   7      417.77      403.73     13.72 o 
  -8   5   7      766.22      806.84     25.35 o 
  -7   5   7    32350.19    32042.70    269.58 o 
  -6   5   7        1.76       13.84      5.86 o 
  -5   5   7    36742.03    37546.71    270.18 o 
  -4   5   7      194.81      211.02      6.65 o 
  -3   5   7     3517.43     3691.67     32.12 o 
  -2   5   7      548.09      497.59      9.05 o 
  -1   5   7    34633.16    34316.51    275.86 o 
   0   5   7       42.29       52.14      8.46 o 
   1   5   7    34114.13    34661.57    267.12 o 
   2   5   7      311.03      318.91      9.85 o 
   3   5   7      821.62      792.14     14.82 o 
   4   5   7        5.45       18.81      6.26 o 
   5   5   7    15616.69    15628.64    128.11 o 
   6   5   7      164.08      155.90     12.11 o 
   7   5   7    10144.17    10390.49    108.72 o 
   8   5   7       26.28       27.46     11.96 o 
   9   5   7       96.86      153.34     20.52 o 
  10   5   7      309.93      361.87     38.87 o 
 -15   6   7     3373.40     3482.32     64.28 o 
 -14   6   7     1209.27     1191.06     35.65 o 
 -13   6   7     1736.47     1745.61     41.17 o 
 -12   6   7      152.53      172.96     15.35 o 
 -11   6   7     4310.32     4355.37     51.35 o 
 -10   6   7     2388.39     2366.10     33.35 o 
  -9   6   7    10871.08    11196.95    104.61 o 
  -8   6   7     3992.53     3836.76     66.91 o 
  -7   6   7     4079.63     3953.84     46.32 o 
  -6   6   7      737.30      740.17     16.83 o 
  -5   6   7    10926.18    10970.59     84.20 o 
  -4   6   7     6773.39     6843.54     54.78 o 
  -3   6   7    25405.80    25522.20    185.25 o 
  -2   6   7    15682.75    16227.05    119.94 o 
  -1   6   7     2140.35     2190.29     21.07 o 
   0   6   7      659.78      636.15     11.68 o 
   1   6   7     2848.70     2913.79     34.78 o 
   2   6   7     8739.98     8568.25     72.96 o 
   3   6   7    11174.73    11190.09    109.70 o 
   4   6   7     4939.87     4958.41     47.46 o 
   5   6   7     5304.46     5140.14     49.83 o 
   6   6   7       13.06       19.57     10.30 o 
   7   6   7       31.20       59.13     12.73 o 
   8   6   7     2520.04     2576.40     45.32 o 
   9   6   7     3322.76     3452.86     65.66 o 
  10   6   7     2238.71     2295.33     67.79 o 
 -15   7   7      241.79      268.59     23.78 o 
 -14   7   7     1935.16     1951.71     45.53 o 
 -13   7   7      238.92      248.74     20.15 o 
 -12   7   7    10513.40    10404.63    121.12 o 
 -11   7   7      465.03      459.18     16.42 o 
 -10   7   7     2556.66     2514.98     34.89 o 
  -9   7   7       72.31       64.40      9.44 o 
  -8   7   7     5416.06     5325.85     55.97 o 
  -7   7   7      733.50      705.94     22.35 o 
  -6   7   7    32156.99    32591.00    253.57 o 
  -5   7   7     1261.78     1250.43     17.60 o 
  -4   7   7    11411.70    11120.77     84.93 o 
  -3   7   7        6.61       13.02      4.24 o 
  -2   7   7     5905.88     5601.19     45.60 o 
  -1   7   7     1456.93     1244.51     19.93 o 
   0   7   7    30523.84    30979.02    240.27 o 
   1   7   7     3742.47     3469.21     37.80 o 
   2   7   7    11112.18    10953.54    123.83 o 
   3   7   7      738.21      705.39     17.83 o 
   4   7   7     1547.50     1532.12     23.79 o 
   5   7   7     3370.81     3143.18     42.24 o 
   6   7   7    10599.19    10957.76    113.55 o 
   7   7   7      746.85      742.21     24.35 o 
   8   7   7     2597.39     2636.64     62.66 o 
   9   7   7      145.21      120.49     25.64 o 
  10   7   7       92.53      115.06     27.70 o 
 -14   8   7     3358.27     3448.45     67.04 o 
 -13   8   7       68.54       61.77     14.33 o 
 -12   8   7       27.88       49.15     13.54 o 
 -11   8   7      156.95      158.63     12.77 o 
 -10   8   7    13449.59    13603.15    126.40 o 
  -9   8   7      710.19      678.24     17.97 o 
  -8   8   7    14269.75    14387.70    142.57 o 
  -7   8   7      648.17      679.31     17.69 o 
  -6   8   7        1.54       50.39     12.48 o 
  -5   8   7       70.65       66.29      6.50 o 
  -4   8   7    21057.13    21656.71    159.06 o 
  -3   8   7     2196.15     2132.83     24.59 o 
  -2   8   7    19409.77    19116.43    151.36 o 
  -1   8   7     3462.24     3445.24     33.80 o 
   0   8   7      220.59      267.21     21.67 o 
   1   8   7      816.70      728.74     25.00 o 
   2   8   7    13697.76    13590.63    121.01 o 
   3   8   7     4481.23     4498.23     48.00 o 
   4   8   7    14063.50    13862.99    162.28 o 
   5   8   7     1112.83     1066.67     23.98 o 
   6   8   7      299.42      339.85     18.88 o 
   7   8   7      650.93      674.29     24.36 o 
   8   8   7     3057.08     3122.77     51.67 o 
   9   8   7      428.04      386.49     32.37 o 
  10   8   7     3948.83     4084.15     95.98 o 
 -14   9   7      748.33      775.39     30.81 o 
 -13   9   7     5764.15     5727.51     74.15 o 
 -12   9   7     2365.36     2308.99     40.44 o 
 -11   9   7     6410.19     6487.82     77.54 o 
 -10   9   7      542.55      528.68     22.43 o 
  -9   9   7       29.80       43.87      9.56 o 
  -8   9   7      952.69      851.80     21.25 o 
  -7   9   7    12797.17    12601.67    140.27 o 
  -6   9   7     6785.39     6821.46     71.67 o 
  -5   9   7    17560.93    17689.59    212.58 o 
  -4   9   7      287.50      282.16     13.23 o 
  -3   9   7       60.62       54.56      6.07 o 
  -2   9   7       44.72       59.77      6.15 o 
  -1   9   7     9438.33     9184.38     77.51 o 
   0   9   7    11494.19    11099.22    146.31 o 
   1   9   7    13925.17    13975.44    145.90 o 
   2   9   7     2999.84     3008.66     35.60 o 
   3   9   7       21.13       39.77      8.48 o 
   4   9   7      216.31      207.75     10.86 o 
   5   9   7     4630.26     4489.49     55.56 o 
   6   9   7     5428.21     5399.06     64.81 o 
   7   9   7     4956.28     4987.08    123.45 o 
   8   9   7      739.25      707.21     30.45 o 
   9   9   7      846.75      896.96     34.85 o 
  10   9   7      239.73      260.39     32.49 o 
 -14  10   7       66.51       59.02     16.88 o 
 -13  10   7     1468.50     1471.23     34.36 o 
 -12  10   7      189.96      199.93     17.13 o 
 -11  10   7     3721.08     3741.86     47.69 o 
 -10  10   7      572.65      505.76     18.89 o 
  -9  10   7    14811.79    14817.83    135.46 o 
  -8  10   7      398.25      356.61     16.18 o 
  -7  10   7     2532.96     2552.25     32.96 o 
  -6  10   7     1165.87     1078.84     24.89 o 
  -5  10   7     5275.60     5524.50     61.11 o 
  -4  10   7      298.25      312.43     16.09 o 
  -3  10   7    19061.52    17930.07    442.03 o 
  -2  10   7       15.34       13.77      5.82 o 
  -1  10   7    10649.99    10110.97    154.99 o 
   0  10   7      296.71      260.96     11.39 o 
   1  10   7     3721.12     3626.49     56.85 o 
   2  10   7      580.86      605.82     15.89 o 
   3  10   7    15498.44    15903.43    141.40 o 
   4  10   7      267.92      310.14     14.16 o 
   5  10   7     8304.85     8244.73     89.71 o 
   6  10   7      189.14      213.99     15.82 o 
   7  10   7      808.04      805.74     26.64 o 
   8  10   7      202.45      200.62     21.22 o 
   9  10   7     4046.47     4308.72     78.15 o 
 -14  11   7      555.15      563.31     24.80 o 
 -13  11   7     3089.94     3103.09     50.36 o 
 -12  11   7     5219.38     5114.56     67.65 o 
 -11  11   7     4517.78     4450.79     53.95 o 
 -10  11   7     1412.07     1411.75     26.68 o 
  -9  11   7      156.71      164.59     13.56 o 
  -8  11   7     1513.80     1513.05     28.61 o 
  -7  11   7     5831.53     5731.76     66.25 o 
  -6  11   7     7199.07     7162.85     77.99 o 
  -5  11   7     9649.13     9483.42    113.31 o 
  -4  11   7     1155.67     1166.21     21.04 o 
  -3  11   7       17.42       39.47      8.36 o 
  -2  11   7     4421.13     4411.98     65.05 o 
  -1  11   7    10855.66    10788.03     97.63 o 
   0  11   7     5014.70     4800.78     86.79 o 
   1  11   7     9680.49     9641.09     98.51 o 
   2  11   7     2526.73     2399.69     31.55 o 
   3  11   7      415.99      386.04     13.29 o 
   4  11   7       27.07       47.23     10.64 o 
   5  11   7     4297.57     4138.47     53.45 o 
   6  11   7     1593.12     1636.14     31.36 o 
   7  11   7     2731.85     2783.74     49.13 o 
   8  11   7     1514.15     1568.98     43.54 o 
   9  11   7      270.13      265.16     24.07 o 
 -13  12   7      159.17      166.71     20.35 o 
 -12  12   7       96.80      135.48     15.93 o 
 -11  12   7      475.25      487.83     20.50 o 
 -10  12   7     5040.97     4886.27     63.08 o 
  -9  12   7     1981.84     1877.48     33.70 o 
  -8  12   7     9904.43    10029.16    106.80 o 
  -7  12   7       27.30       40.83     10.78 o 
  -6  12   7        4.24       23.74      9.36 o 
  -5  12   7     1019.34      950.93     20.67 o 
  -4  12   7     9657.90     9644.40     98.49 o 
  -3  12   7      649.70      698.65     31.22 o 
  -2  12   7    23129.98    23208.63    184.14 o 
  -1  12   7      411.19      395.00     11.86 o 
   0  12   7       86.70      106.20      9.27 o 
   1  12   7      334.67      323.41     13.73 o 
   2  12   7     7108.42     7230.75     73.21 o 
   3  12   7      471.72      466.67     15.49 o 
   4  12   7    12186.23    12198.40    124.87 o 
   5  12   7      126.43      137.35     14.46 o 
   6  12   7       74.91      103.98     15.54 o 
   7  12   7       10.18        9.28     14.19 o 
   8  12   7     3964.01     4047.43     75.23 o 
   9  12   7      398.02      404.57     27.48 o 
 -13  13   7      906.49      937.29     34.38 o 
 -12  13   7     7403.10     7309.52     89.00 o 
 -11  13   7     1501.78     1531.97     33.16 o 
 -10  13   7     1322.47     1285.53     29.58 o 
  -9  13   7        6.08        8.01     11.43 o 
  -8  13   7     3776.17     3772.98     51.08 o 
  -7  13   7     2406.68     2275.50     36.19 o 
  -6  13   7    20061.78    19952.38    193.27 o 
  -5  13   7      816.58      740.21     22.04 o 
  -4  13   7     1199.36     1184.62     22.90 o 
  -3  13   7       72.59       86.32      8.86 o 
  -2  13   7      757.16      742.79     16.80 o 
  -1  13   7      786.24      796.43     28.04 o 
   0  13   7     8183.44     8150.35    115.83 o 
   1  13   7      384.88      377.50     13.59 o 
   2  13   7     3704.09     3614.14     42.69 o 
   3  13   7       34.76       41.67     10.39 o 
   4  13   7      803.05      823.61     22.85 o 
   5  13   7       96.07      110.71     13.04 o 
   6  13   7     6233.35     6318.31     85.47 o 
   7  13   7     1281.78     1238.92     33.41 o 
   8  13   7     2949.87     2957.29     54.30 o 
   9  13   7      225.75      254.32     30.11 o 
 -13  14   7      578.80      598.13     25.23 o 
 -12  14   7        0.90       32.39     15.06 o 
 -11  14   7     1686.75     1722.05     36.05 o 
 -10  14   7     1284.92     1249.71     29.83 o 
  -9  14   7     4902.91     5020.42     64.37 o 
  -8  14   7     2346.22     2323.32     38.34 o 
  -7  14   7     2277.51     2175.79     42.05 o 
  -6  14   7       67.28       74.18     10.94 o 
  -5  14   7     1708.79     1644.40     26.05 o 
  -4  14   7     3656.91     3585.60     45.76 o 
  -3  14   7     6034.68     6041.64     61.82 o 
  -2  14   7     6121.33     5984.56     61.14 o 
  -1  14   7     4007.87     3948.15     44.88 o 
   0  14   7      301.09      299.13     12.48 o 
   1  14   7      490.03      458.97     15.06 o 
   2  14   7     1548.22     1506.92     25.57 o 
   3  14   7     8914.82     8791.50     97.87 o 
   4  14   7     2739.30     2732.68     41.46 o 
   5  14   7     3829.16     3695.64     58.05 o 
   6  14   7      113.17      116.17     16.67 o 
   7  14   7      589.08      616.92     26.60 o 
   8  14   7      888.34      880.47     34.46 o 
 -12  15   7      161.45      177.20     18.19 o 
 -11  15   7     5945.70     6029.35     78.69 o 
 -10  15   7       22.14       35.03     13.63 o 
  -9  15   7       37.03       47.57     13.18 o 
  -8  15   7       76.02       90.47     13.24 o 
  -7  15   7     9994.10    10076.25    108.06 o 
  -6  15   7        3.52        8.23     10.54 o 
  -5  15   7    10613.66    10384.04    108.59 o 
  -4  15   7       63.86       60.44     11.99 o 
  -3  15   7        1.04       -6.36      8.10 o 
  -2  15   7       26.70       38.90      9.12 o 
  -1  15   7    10881.31    10771.04    111.42 o 
   0  15   7       51.79       66.37      9.78 o 
   1  15   7     5405.80     5516.37     59.21 o 
   2  15   7       56.07       71.97     11.09 o 
   3  15   7      336.04      307.27     15.78 o 
   4  15   7       46.96       54.79     12.42 o 
   5  15   7     2926.67     2973.75     56.94 o 
   6  15   7       19.49       29.39     15.20 o 
   7  15   7     3397.30     3267.10     93.76 o 
   8  15   7       25.31       27.37     17.69 o 
 -12  16   7       11.27       33.05     17.31 o 
 -11  16   7     1105.70     1030.88     29.76 o 
 -10  16   7     1444.79     1446.30     33.07 o 
  -9  16   7     3485.19     3421.40     50.92 o 
  -8  16   7     1384.08     1322.47     29.69 o 
  -7  16   7     1507.32     1487.11     30.49 o 
  -6  16   7       46.77       48.20     11.95 o 
  -5  16   7     1200.46     1163.66     33.03 o 
  -4  16   7     1383.04     1358.87     34.95 o 
  -3  16   7     5034.60     4927.20     54.10 o 
  -2  16   7     5568.23     5438.98     64.50 o 
  -1  16   7     2904.52     2727.27     40.18 o 
   0  16   7      384.32      351.90     14.15 o 
   1  16   7      852.88      874.79     20.73 o 
   2  16   7     2481.43     2485.73     38.47 o 
   3  16   7     5898.41     5987.42    103.07 o 
   4  16   7     3250.26     3246.76     53.90 o 
   5  16   7     1718.68     1743.77     39.22 o 
   6  16   7       15.87       38.08     20.51 o 
   7  16   7      591.53      606.17     26.73 o 
 -11  17   7      193.84      177.08     17.90 o 
 -10  17   7     1509.24     1518.98     34.29 o 
  -9  17   7       48.37       70.13     13.94 o 
  -8  17   7     2443.03     2389.95     40.71 o 
  -7  17   7      170.32      168.21     14.58 o 
  -6  17   7    11268.62    11562.40    122.07 o 
  -5  17   7      566.15      561.98     19.54 o 
  -4  17   7     1559.35     1478.34     25.74 o 
  -3  17   7      202.56      185.99     11.86 o 
  -2  17   7      794.90      776.09     21.99 o 
  -1  17   7      683.69      694.28     24.30 o 
   0  17   7     7942.27     8124.70    100.47 o 
   1  17   7      454.78      428.31     15.78 o 
   2  17   7     1009.65      977.14     33.13 o 
   3  17   7        0.19       19.67     11.87 o 
   4  17   7      394.43      458.34     22.36 o 
   5  17   7      297.37      389.55     26.72 o 
   6  17   7     3601.95     3643.12     61.70 o 
   7  17   7       20.70       12.12     16.91 o 
 -11  18   7      107.25      128.14     18.04 o 
 -10  18   7     2278.70     2384.04     44.18 o 
  -9  18   7      783.47      738.41     25.93 o 
  -8  18   7     2535.23     2483.12     42.35 o 
  -7  18   7      206.83      180.60     15.66 o 
  -6  18   7      192.03      174.53     15.14 o 
  -5  18   7      258.24      258.04     15.69 o 
  -4  18   7     4365.56     4145.50     54.42 o 
  -3  18   7      510.99      491.02     18.59 o 
  -2  18   7     7075.20     6922.31     79.73 o 
  -1  18   7      295.99      310.93     16.24 o 
   0  18   7      474.51      438.52     18.14 o 
   1  18   7        3.20       10.42     10.67 o 
   2  18   7     5182.16     5304.53     91.19 o 
   3  18   7      898.74      890.08     28.52 o 
   4  18   7     5017.51     5127.52     76.67 o 
   5  18   7      533.03      511.03     24.51 o 
   6  18   7        5.31        7.79     16.33 o 
 -10  19   7      217.15      265.63     22.20 o 
  -9  19   7       11.35       11.25     14.40 o 
  -8  19   7      512.01      508.05     21.26 o 
  -7  19   7     3079.45     3198.72     49.37 o 
  -6  19   7     1807.50     1862.81     35.09 o 
  -5  19   7     3482.81     3348.30     48.73 o 
  -4  19   7      143.09      131.21     15.94 o 
  -3  19   7       20.78       28.68     11.74 o 
  -2  19   7      525.46      563.00     21.02 o 
  -1  19   7     3669.30     3646.13     51.30 o 
   0  19   7     1824.60     1761.72     33.18 o 
   1  19   7     3147.61     3202.84     52.87 o 
   2  19   7       72.53       70.41     14.36 o 
   3  19   7      267.91      264.33     19.29 o 
   4  19   7      160.08      203.62     19.54 o 
   5  19   7     1433.88     1535.63     39.58 o 
  -9  20   7     2863.01     2924.57    104.02 o 
  -8  20   7      116.06      110.75     17.46 o 
  -7  20   7     1539.87     1480.38     47.04 o 
  -6  20   7       65.48       92.67     14.33 o 
  -5  20   7      744.62      808.33     24.65 o 
  -4  20   7      102.94      103.08     18.90 o 
  -3  20   7     4433.81     4479.65     76.55 o 
  -2  20   7       76.68       67.29     13.46 o 
  -1  20   7     2381.66     2369.78     40.05 o 
   0  20   7        3.24       15.36     12.07 o 
   1  20   7      707.68      683.57     25.88 o 
   2  20   7       12.48       47.28     16.50 o 
   3  20   7     4954.20     5081.60     75.41 o 
   4  20   7       16.81       34.58     17.42 o 
   5  20   7     1830.66     1832.99     60.65 o 
  -8  21   7       87.39      104.29     18.59 o 
  -7  21   7     2551.74     2606.82     63.21 o 
  -6  21   7     2356.78     2211.08     45.64 o 
  -5  21   7     1778.03     1710.94     46.25 o 
  -4  21   7      489.76      484.62     33.40 o 
  -3  21   7       52.09       72.34     20.45 o 
  -2  21   7      175.03      204.54     16.45 o 
  -1  21   7     2062.24     2143.91     51.65 o 
   0  21   7     1855.30     1833.83     35.94 o 
   1  21   7      863.01      810.42     40.84 o 
   2  21   7      531.49      509.12     43.87 o 
   3  21   7        5.03       13.50     18.05 o 
   4  21   7       52.35       60.93     20.90 o 
  -7  22   7        7.74       39.12     17.32 o 
  -6  22   7       18.09       27.68     20.39 o 
  -5  22   7       17.80       -6.96     17.68 o 
  -4  22   7     2160.25     2222.74     65.64 o 
  -3  22   7      179.51      232.42     22.14 o 
  -2  22   7     3395.71     3340.92     57.39 o 
  -1  22   7      209.99      226.45     18.87 o 
   0  22   7       56.01       75.45     22.82 o 
   1  22   7       47.82       69.72     17.64 o 
   2  22   7     1834.90     1967.87     68.37 o 
  -5  23   7      253.87      236.54     31.15 o 
  -4  23   7      628.22      610.30     31.09 o 
  -3  23   7       49.85       29.21     19.13 o 
  -2  23   7      731.81      738.84     32.95 o 
  -1  23   7      193.08      224.67     19.91 o 
   0  23   7     1912.25     1842.60     59.54 o 
   1  23   7      518.33      504.85     36.11 o 
 -14   0   8    10330.56    10812.40    192.61 o 
 -12   0   8     2618.40     2611.27     67.21 o 
 -10   0   8     5849.49     5578.49    104.62 o 
  -8   0   8    16357.68    17104.28    210.59 o 
  -6   0   8     9264.33     9366.22    104.55 o 
  -4   0   8     3087.21     3092.89     40.46 o 
  -2   0   8    32068.91    31973.19    325.76 o 
   0   0   8    40981.57    41607.52    487.18 o 
   2   0   8     5476.30     5659.10    123.75 o 
   4   0   8    15504.87    15676.54    432.85 o 
   6   0   8     8778.03     8857.33    120.91 o 
   8   0   8       40.56       65.42     21.24 o 
  10   0   8     3577.28     3880.47     89.94 o 
 -15   1   8      740.99      726.15     31.37 o 
 -14   1   8      195.85      221.19     20.90 o 
 -13   1   8      418.13      430.65     22.93 o 
 -12   1   8     4794.20     4804.83     70.44 o 
 -11   1   8     5936.19     5846.86     78.83 o 
 -10   1   8    15036.62    14839.06    166.71 o 
  -9   1   8     1884.86     1892.59     29.15 o 
  -8   1   8     1713.14     1562.87     20.15 o 
  -7   1   8      298.94      313.70     10.61 o 
  -6   1   8    14805.45    14251.21    108.07 o 
  -5   1   8    15560.69    15978.18    119.58 o 
  -4   1   8    25692.59    25564.46    186.09 o 
  -3   1   8     4035.48     3678.55     32.08 o 
  -2   1   8      390.41      352.05      7.70 o 
  -1   1   8     2336.14     2280.86     24.10 o 
   0   1   8    25642.87    26102.21    202.96 o 
   1   1   8    14689.67    14744.08    128.60 o 
   2   1   8    19347.18    19278.53    202.38 o 
   3   1   8     3104.08     2974.56     41.62 o 
   4   1   8      362.37      375.24     12.70 o 
   5   1   8       73.17       63.79      9.36 o 
   6   1   8     3616.81     3407.89     41.26 o 
   7   1   8     1250.70     1230.43     30.46 o 
   8   1   8     2386.40     2418.92     44.59 o 
   9   1   8     1496.64     1522.33     36.49 o 
  10   1   8      561.84      584.61     26.50 o 
 -15   2   8     7044.82     7388.27    104.28 o 
 -14   2   8      752.52      712.04     29.10 o 
 -13   2   8     7947.65     7986.44    104.88 o 
 -12   2   8      109.46       95.10     15.06 o 
 -11   2   8        6.83       27.26     12.85 o 
 -10   2   8      894.89      876.76     20.13 o 
  -9   2   8    18287.59    18329.49    161.39 o 
  -8   2   8     1090.89     1057.93     25.47 o 
  -7   2   8    18071.03    18478.20    138.32 o 
  -6   2   8       61.00       84.26      8.24 o 
  -5   2   8       25.47       49.42      7.05 o 
  -4   2   8      387.22      351.53      9.17 o 
  -3   2   8     9557.75     8830.37     68.43 o 
  -2   2   8     1168.86     1049.46     12.86 o 
  -1   2   8    30041.96    30135.47    232.91 o 
   0   2   8     4141.25     4256.88     39.50 o 
   1   2   8     5782.49     5763.08     51.42 o 
   2   2   8       26.45       19.57      6.77 o 
   3   2   8     6684.56     6599.82     70.68 o 
   4   2   8     2112.96     2043.94     27.90 o 
   5   2   8    20409.87    20401.84    195.05 o 
   6   2   8     1395.68     1281.65     23.21 o 
   7   2   8     1713.62     1674.51     31.10 o 
   8   2   8        9.45        2.29     13.54 o 
   9   2   8     2041.28     2039.74     42.75 o 
  10   2   8      462.41      463.78     24.46 o 
 -15   3   8     1923.98     2031.07     47.17 o 
 -14   3   8       76.60       80.22     17.30 o 
 -13   3   8      522.60      506.19     28.10 o 
 -12   3   8     1385.89     1264.83     33.05 o 
 -11   3   8    12519.76    12677.50    147.87 o 
 -10   3   8     2170.81     2066.14     32.60 o 
  -9   3   8     4826.29     5028.42     53.71 o 
  -8   3   8      216.53      196.12      9.51 o 
  -7   3   8     3880.11     3631.91     34.26 o 
  -6   3   8     1413.44     1383.25     17.67 o 
  -5   3   8    47791.77    48123.91    344.79 o 
  -4   3   8      106.72      100.23      6.06 o 
  -3   3   8    21389.13    21479.50    157.16 o 
  -2   3   8      428.22      318.56      7.51 o 
  -1   3   8     3827.82     3621.63     34.47 o 
   0   3   8     1799.15     1647.10     21.89 o 
   1   3   8    23773.21    23493.75    184.16 o 
   2   3   8     2578.17     2512.16     95.74 o 
   3   3   8     6721.13     6741.50     71.32 o 
   4   3   8      605.29      571.94     15.81 o 
   5   3   8      984.92      912.17     19.90 o 
   6   3   8      419.91      411.69     16.29 o 
   7   3   8     7198.10     7409.01     83.15 o 
   8   3   8      819.11      819.32     27.19 o 
   9   3   8     3244.15     3304.04     56.18 o 
  10   3   8      122.88      148.34     24.48 o 
 -15   4   8     1957.90     2081.20     47.17 o 
 -14   4   8     4652.39     4675.81     73.66 o 
 -13   4   8     2100.40     2058.14     43.62 o 
 -12   4   8     2080.68     2028.25     41.14 o 
 -11   4   8      244.04      255.15     19.02 o 
 -10   4   8     1498.67     1480.78     26.07 o 
  -9   4   8     3284.91     3261.39     39.62 o 
  -8   4   8    14669.03    14968.84    123.26 o 
  -7   4   8     3536.02     3543.99     39.39 o 
  -6   4   8    13768.93    13997.88    106.41 o 
  -5   4   8       33.49       50.04      5.63 o 
  -4   4   8     2006.82     1913.55     20.45 o 
  -3   4   8     3517.55     3431.21     34.76 o 
  -2   4   8    23946.09    24826.04    180.49 o 
  -1   4   8     8369.77     8311.36     69.93 o 
   0   4   8    13436.56    13836.30    121.29 o 
   1   4   8     4496.08     4382.77     41.29 o 
   2   4   8     2313.24     2150.92     39.36 o 
   3   4   8      808.44      781.92     16.68 o 
   4   4   8     9800.84     9822.75     91.45 o 
   5   4   8     9031.86     8905.55     98.49 o 
   6   4   8     5496.97     5416.49     64.72 o 
   7   4   8     2016.81     1953.17     33.95 o 
   8   4   8       79.32       72.62     19.04 o 
   9   4   8     1808.23     1817.10     47.20 o 
  10   4   8     1832.80     1893.08    113.76 o 
 -15   5   8        1.18       14.81     17.34 o 
 -14   5   8       89.08      140.62     18.69 o 
 -13   5   8       99.50      106.49     16.73 o 
 -12   5   8     7585.45     7524.03     98.55 o 
 -11   5   8       75.54       72.97     12.18 o 
 -10   5   8    11976.25    12349.67    115.12 o 
  -9   5   8      608.57      530.59     16.47 o 
  -8   5   8     1218.03     1149.90     20.97 o 
  -7   5   8       83.68       91.90      7.89 o 
  -6   5   8    21356.26    21636.27    171.64 o 
  -5   5   8       49.89       75.40     10.38 o 
  -4   5   8    40502.26    40581.16    291.56 o 
  -3   5   8      366.17      393.82      8.89 o 
  -2   5   8     1027.14     1097.13     13.72 o 
  -1   5   8     1151.79     1062.73     21.51 o 
   0   5   8    20863.57    21001.61    165.44 o 
   1   5   8        2.30        9.76      5.57 o 
   2   5   8    22208.64    22509.13    192.22 o 
   3   5   8       21.92       26.83      6.66 o 
   4   5   8     2507.03     2445.43     31.85 o 
   5   5   8        9.63       14.81      8.66 o 
   6   5   8     4524.17     4383.25     62.23 o 
   7   5   8        9.26       14.75     13.04 o 
   8   5   8     6217.70     6273.15    181.77 o 
   9   5   8      106.70       94.39     21.00 o 
  10   5   8      574.09      564.93     39.24 o 
 -15   6   8     1548.96     1583.23     42.26 o 
 -14   6   8     3174.05     3130.45     63.45 o 
 -13   6   8     3634.43     3532.24     59.79 o 
 -12   6   8     1722.26     1710.22     47.61 o 
 -11   6   8       92.99       99.92     11.44 o 
 -10   6   8     2248.94     2212.02     32.06 o 
  -9   6   8     4953.05     4908.80     53.65 o 
  -8   6   8     8612.02     8318.37     88.09 o 
  -7   6   8     7003.76     6803.89     85.57 o 
  -6   6   8     7098.27     7203.84     68.65 o 
  -5   6   8     2399.19     2376.53     24.45 o 
  -4   6   8     1730.94     1735.55     19.42 o 
  -3   6   8     5895.91     5640.06     46.59 o 
  -2   6   8    15794.99    15470.79    115.35 o 
  -1   6   8    13400.50    13161.80    106.68 o 
   0   6   8    11775.92    11563.90     95.09 o 
   1   6   8      917.71      846.29     21.69 o 
   2   6   8      188.81      175.77      9.66 o 
   3   6   8     4427.73     4448.08     47.79 o 
   4   6   8    12551.27    12624.18    114.91 o 
   5   6   8     3730.60     3574.81    109.22 o 
   6   6   8     6270.12     6344.25     82.31 o 
   7   6   8      162.79      157.67     15.88 o 
   8   6   8      160.00      150.17     16.98 o 
   9   6   8      304.73      286.61     24.48 o 
  10   6   8     2476.79     2515.50     73.59 o 
 -15   7   8     1016.17     1058.18     38.31 o 
 -14   7   8       57.19       70.51     17.64 o 
 -13   7   8     1422.84     1423.50     37.15 o 
 -12   7   8      107.17      132.15     14.97 o 
 -11   7   8    11830.82    12122.09    115.56 o 
 -10   7   8     2040.59     1969.49     30.62 o 
  -9   7   8     3657.34     3769.57     44.53 o 
  -8   7   8     1487.87     1362.69     23.40 o 
  -7   7   8     2125.68     2015.05     27.20 o 
  -6   7   8     2648.89     2765.01     35.35 o 
  -5   7   8    26235.29    26638.84    208.82 o 
  -4   7   8     3938.73     3967.28     35.31 o 
  -3   7   8    12527.38    12687.69     96.26 o 
  -2   7   8      916.35      905.88     12.65 o 
  -1   7   8      332.93      318.23     11.11 o 
   0   7   8     4298.92     3940.34    136.45 o 
   1   7   8    16307.31    15777.45    138.72 o 
   2   7   8      408.76      431.92     14.15 o 
   3   7   8     9933.45    10024.27     93.53 o 
   4   7   8      189.45      188.21     10.91 o 
   5   7   8      292.86      271.77     15.83 o 
   6   7   8      383.58      383.03     18.81 o 
   7   7   8     8612.55     8800.07    108.75 o 
   8   7   8      158.24      169.29     17.51 o 
   9   7   8     3183.10     3299.53     83.20 o 
 -14   8   8      567.21      628.88     27.96 o 
 -13   8   8     6020.52     6136.59     77.55 o 
 -12   8   8      782.14      759.01     24.77 o 
 -11   8   8        2.73       13.37     10.51 o 
 -10   8   8       31.12       56.42     10.48 o 
  -9   8   8    10970.30    10753.55    102.04 o 
  -8   8   8     2900.88     2863.81     36.22 o 
  -7   8   8    12374.88    12415.86    104.21 o 
  -6   8   8     3572.00     3548.91     42.83 o 
  -5   8   8       77.46       80.10      7.75 o 
  -4   8   8       72.54       99.05     14.27 o 
  -3   8   8    12113.54    11963.38     98.59 o 
  -2   8   8     2606.28     2418.17     29.19 o 
  -1   8   8    26592.36    25735.75    493.04 o 
   0   8   8     1476.61     1478.50     26.63 o 
   1   8   8     2285.56     2300.08     32.90 o 
   2   8   8      770.61      783.77     17.58 o 
   3   8   8     4800.99     4828.86     51.68 o 
   4   8   8      770.74      743.78     18.10 o 
   5   8   8    12459.70    12431.68    142.29 o 
   6   8   8      432.35      413.48     19.44 o 
   7   8   8     1589.87     1660.04     37.33 o 
   8   8   8       60.91       63.30     15.19 o 
   9   8   8     1735.27     1835.39     61.79 o 
 -14   9   8        1.02       19.47     16.99 o 
 -13   9   8      204.08      235.65     18.23 o 
 -12   9   8     6777.27     6647.52     80.85 o 
 -11   9   8     4000.40     3875.32     48.80 o 
 -10   9   8     7002.49     6941.68     72.70 o 
  -9   9   8     3058.35     2922.78     42.57 o 
  -8   9   8      113.27      129.16     10.34 o 
  -7   9   8      789.86      784.32     24.60 o 
  -6   9   8     3581.72     3635.71     45.14 o 
  -5   9   8     8643.53     8393.40    109.23 o 
  -4   9   8    10022.86    10162.65    101.72 o 
  -3   9   8     1438.53     1363.88     20.36 o 
  -2   9   8     1958.01     1740.97     31.11 o 
  -1   9   8     1379.71     1354.60     21.67 o 
   0   9   8     9494.73     9561.25     99.09 o 
   1   9   8     5425.90     5177.25     53.74 o 
   2   9   8    13819.51    13970.38    125.67 o 
   3   9   8     1399.68     1390.22     29.68 o 
   4   9   8     3358.94     3254.88     44.29 o 
   5   9   8       34.11       36.36     10.91 o 
   6   9   8     2126.77     2126.00     40.70 o 
   7   9   8     1641.78     1636.46     36.47 o 
   8   9   8     3547.19     3708.17    120.70 o 
   9   9   8      860.00      838.71     45.60 o 
 -14  10   8     3683.13     3962.45     68.02 o 
 -13  10   8       29.31       46.53     15.01 o 
 -12  10   8     3498.63     3534.44     52.85 o 
 -11  10   8       79.25       88.00     12.40 o 
 -10  10   8     2041.39     2008.37     35.84 o 
  -9  10   8       75.81       75.96     11.98 o 
  -8  10   8    17526.96    17724.22    174.46 o 
  -7  10   8      114.66      124.44     17.53 o 
  -6  10   8    11213.52    11162.33    103.16 o 
  -5  10   8      819.36      821.07     18.68 o 
  -4  10   8     4216.43     3985.25     47.14 o 
  -3  10   8      508.32      497.13     12.51 o 
  -2  10   8    20532.44    20519.01    177.47 o 
  -1  10   8      396.46      325.14     11.84 o 
   0  10   8    10370.43    10590.35     99.51 o 
   1  10   8      151.86      151.83      9.66 o 
   2  10   8     1843.56     1805.89     27.78 o 
   3  10   8       37.47       38.77      8.86 o 
   4  10   8    10685.05    10862.45    113.08 o 
   5  10   8       20.35       12.78     10.87 o 
   6  10   8     4389.39     4424.13     65.11 o 
   7  10   8       57.11       61.70     15.05 o 
   8  10   8       14.29       31.56     18.28 o 
   9  10   8       48.73       55.56     26.57 o 
 -14  11   8      110.26       85.38     19.75 o 
 -13  11   8      521.65      481.34     25.36 o 
 -12  11   8     3393.63     3380.30     51.80 o 
 -11  11   8     3878.54     3760.68     53.88 o 
 -10  11   8     7008.15     6857.35     80.81 o 
  -9  11   8     1129.34     1032.19     25.34 o 
  -8  11   8      316.31      320.98     15.30 o 
  -7  11   8      199.61      210.54     13.09 o 
  -6  11   8     7885.71     7972.06     78.15 o 
  -5  11   8     5812.10     5795.65     59.35 o 
  -4  11   8    10835.56    10922.65    100.61 o 
  -3  11   8     3304.46     3065.75     36.20 o 
  -2  11   8      468.74      427.03     13.98 o 
  -1  11   8       25.55       36.00      8.01 o 
   0  11   8     6050.35     5941.19     60.49 o 
   1  11   8     2874.25     2928.02     36.22 o 
   2  11   8     7624.89     7546.22     74.58 o 
   3  11   8     3915.72     3808.20     44.74 o 
   4  11   8      218.18      282.17     18.83 o 
   5  11   8      168.22      176.67     13.85 o 
   6  11   8     2430.95     2470.01     45.47 o 
   7  11   8     3306.45     3271.83     72.95 o 
   8  11   8     2461.96     2513.19     57.12 o 
 -13  12   8     4491.53     4619.35     74.26 o 
 -12  12   8       30.98       26.23     14.13 o 
 -11  12   8      133.47      137.45     15.07 o 
 -10  12   8       51.32       73.66     13.05 o 
  -9  12   8     7533.64     7408.34     85.05 o 
  -8  12   8      471.83      453.74     17.54 o 
  -7  12   8    18363.78    18747.16    183.78 o 
  -6  12   8       10.72       43.35     10.08 o 
  -5  12   8       81.60      110.08      9.61 o 
  -4  12   8      126.65      134.88      9.58 o 
  -3  12   8    10096.52     9983.68     93.22 o 
  -2  12   8     1656.96     1541.42     29.52 o 
  -1  12   8    15614.86    15845.82    141.01 o 
   0  12   8     1128.12     1059.35     20.66 o 
   1  12   8      534.20      528.34     16.15 o 
   2  12   8       29.08       47.82      9.41 o 
   3  12   8     4253.00     4306.07     49.49 o 
   4  12   8      628.09      647.02     21.02 o 
   5  12   8     5969.04     6155.54     73.43 o 
   6  12   8      246.85      260.88     22.38 o 
   7  12   8      923.81      976.82     36.34 o 
   8  12   8        1.31       26.63     19.28 o 
 -13  13   8      767.71      773.06     31.52 o 
 -12  13   8      789.18      809.85     28.37 o 
 -11  13   8     5723.15     5569.84     71.94 o 
 -10  13   8      808.42      718.02     26.56 o 
  -9  13   8     3289.09     3168.16     52.50 o 
  -8  13   8       36.13       57.52     13.60 o 
  -7  13   8     1637.16     1642.63     30.46 o 
  -6  13   8      513.10      473.21     24.35 o 
  -5  13   8    14192.34    14047.92    127.66 o 
  -4  13   8      215.06      222.17     11.30 o 
  -3  13   8     5380.53     5286.05     61.91 o 
  -2  13   8      284.25      267.41     13.31 o 
  -1  13   8      931.71      898.73     19.47 o 
   0  13   8      254.83      242.98     11.96 o 
   1  13   8     7124.33     7100.39     71.70 o 
   2  13   8     1282.30     1237.95     23.35 o 
   3  13   8     4793.15     4800.26     59.92 o 
   4  13   8      999.91      950.00     32.93 o 
   5  13   8       13.16       -0.03     12.06 o 
   6  13   8      139.60      166.52     18.00 o 
   7  13   8     4470.79     4507.72     81.02 o 
   8  13   8      834.23      828.05     36.74 o 
 -13  14   8      903.54      941.50     35.10 o 
 -12  14   8     2047.04     1952.41     46.96 o 
 -11  14   8        1.18       22.33     15.47 o 
 -10  14   8      445.68      452.26     22.80 o 
  -9  14   8     1656.31     1596.29     36.38 o 
  -8  14   8     9672.50     9865.17    120.17 o 
  -7  14   8     3487.18     3264.00     46.35 o 
  -6  14   8     6578.16     6432.05     74.12 o 
  -5  14   8       48.23       50.87     11.36 o 
  -4  14   8     2215.08     2116.58     30.20 o 
  -3  14   8     1270.63     1244.36     25.59 o 
  -2  14   8    11689.27    11721.01    119.98 o 
  -1  14   8     3043.03     2834.31     36.61 o 
   0  14   8     2785.39     2753.24     39.67 o 
   1  14   8      338.93      307.25     13.93 o 
   2  14   8      712.41      703.92     19.09 o 
   3  14   8     1046.51     1050.37     25.63 o 
   4  14   8     3453.06     3501.90     49.74 o 
   5  14   8     2100.07     2089.74     67.41 o 
   6  14   8     1885.86     1884.30     52.83 o 
   7  14   8      269.64      271.20     24.30 o 
 -12  15   8     4347.09     4521.25     65.49 o 
 -11  15   8        6.85       -3.42     15.81 o 
 -10  15   8     6000.92     5906.21     84.15 o 
  -9  15   8        2.23       25.96     12.41 o 
  -8  15   8      133.07      111.59     15.33 o 
  -7  15   8       92.34      118.38     14.93 o 
  -6  15   8     5935.16     5820.86     76.06 o 
  -5  15   8       35.73       58.29     20.46 o 
  -4  15   8     8012.41     7849.62     86.53 o 
  -3  15   8      237.20      241.75     14.08 o 
  -2  15   8      903.54      793.57     21.88 o 
  -1  15   8      248.63      240.78     20.32 o 
   0  15   8     2465.12     2615.51     39.30 o 
   1  15   8       30.50       39.59      9.94 o 
   2  15   8     8490.00     8697.12     95.00 o 
   3  15   8        6.50       18.75     11.54 o 
   4  15   8     1220.11     1257.60     29.05 o 
   5  15   8        2.24        8.34     14.28 o 
   6  15   8     2488.95     2648.02     54.85 o 
   7  15   8        0.25       -4.46     19.01 o 
 -12  16   8      858.89      873.42     33.98 o 
 -11  16   8      165.87      177.48     27.72 o 
 -10  16   8      225.74      267.38     18.26 o 
  -9  16   8     1857.21     1892.36     36.60 o 
  -8  16   8     4058.15     4097.58     56.59 o 
  -7  16   8     5317.20     5245.63     73.67 o 
  -6  16   8     3056.07     2985.76     49.14 o 
  -5  16   8      180.40      192.05     13.76 o 
  -4  16   8     1224.78     1179.97     25.97 o 
  -3  16   8     2630.63     2514.65     39.08 o 
  -2  16   8     7459.49     7239.53     81.85 o 
  -1  16   8     3825.96     3688.30     63.46 o 
   0  16   8     2589.65     2504.59     39.21 o 
   1  16   8      311.08      327.42     14.67 o 
   2  16   8      340.51      337.64     18.98 o 
   3  16   8     1392.99     1410.66     34.93 o 
   4  16   8     2816.36     3019.23     52.79 o 
   5  16   8     1253.65     1274.69     34.80 o 
   6  16   8     1067.03     1156.11     37.41 o 
 -11  17   8     3907.55     4003.91     70.78 o 
 -10  17   8      117.94      121.75     16.14 o 
  -9  17   8     1158.76     1118.44     29.14 o 
  -8  17   8        1.16        6.01     12.64 o 
  -7  17   8      640.70      659.26     28.16 o 
  -6  17   8       45.19       51.81     12.57 o 
  -5  17   8     5931.92     5807.93     79.30 o 
  -4  17   8     1007.50      948.46     24.80 o 
  -3  17   8     4122.74     3960.07     53.05 o 
  -2  17   8       36.56       37.14     12.18 o 
  -1  17   8       16.80       14.88     11.30 o 
   0  17   8      433.61      449.72     18.20 o 
   1  17   8     6044.16     6141.92     66.85 o 
   2  17   8      307.90      290.75     16.17 o 
   3  17   8     3046.02     3009.75     50.45 o 
   4  17   8        3.85       12.14     14.90 o 
   5  17   8       11.45       31.24     16.15 o 
   6  17   8      271.28      292.60     22.12 o 
 -10  18   8       77.47      112.33     16.48 o 
  -9  18   8     3071.02     3130.55     71.11 o 
  -8  18   8      632.08      587.24     25.31 o 
  -7  18   8     5951.14     6058.38     84.21 o 
  -6  18   8      696.13      655.96     22.48 o 
  -5  18   8      318.88      304.72     18.71 o 
  -4  18   8      179.03      193.81     14.83 o 
  -3  18   8     3769.40     3808.69     52.30 o 
  -2  18   8     1248.76     1171.57     27.51 o 
  -1  18   8     7012.60     6907.17     85.95 o 
   0  18   8      449.96      463.87     19.49 o 
   1  18   8       58.92       45.42     12.45 o 
   2  18   8        0.13        5.40     12.14 o 
   3  18   8     2187.81     2266.10     50.18 o 
   4  18   8      317.85      338.23     21.91 o 
   5  18   8     2982.23     3136.25     69.93 o 
 -10  19   8     2474.09     2542.01     46.77 o 
  -9  19   8      175.14      200.68     18.00 o 
  -8  19   8      101.35      108.82     15.70 o 
  -7  19   8       85.15      139.85     17.59 o 
  -6  19   8     1771.20     1897.29     47.93 o 
  -5  19   8      622.70      634.84     25.45 o 
  -4  19   8     2547.04     2565.58     63.08 o 
  -3  19   8      311.93      298.86     17.00 o 
  -2  19   8      503.01      448.85     18.80 o 
  -1  19   8       10.06       16.68     12.19 o 
   0  19   8      856.44      937.38     26.05 o 
   1  19   8     1367.74     1421.57     49.11 o 
   2  19   8     3063.32     3206.73     64.43 o 
   3  19   8      880.93      837.90     29.80 o 
   4  19   8      974.38     1047.74     33.93 o 
  -9  20   8        3.78       14.20     16.87 o 
  -8  20   8     4495.45     4563.73     76.38 o 
  -7  20   8       78.09       75.91     22.38 o 
  -6  20   8     2787.80     2784.13     61.47 o 
  -5  20   8        1.36       21.02     14.78 o 
  -4  20   8      768.00      778.13     27.88 o 
  -3  20   8       15.96       47.08     13.01 o 
  -2  20   8     6123.89     6260.79     76.72 o 
  -1  20   8        3.46       -5.37     12.57 o 
   0  20   8     1776.13     1795.93     35.46 o 
   1  20   8       82.33      122.82     19.92 o 
   2  20   8      399.25      401.42     25.73 o 
   3  20   8       54.15       72.35     17.51 o 
   4  20   8     2828.74     3072.92     93.35 o 
  -8  21   8        1.85       54.48     26.11 o 
  -7  21   8       16.60       28.18     24.95 o 
  -6  21   8      872.17      884.76     30.69 o 
  -5  21   8     1637.14     1574.74     56.69 o 
  -4  21   8     1705.73     1711.01     40.18 o 
  -3  21   8     1015.97     1026.17     32.05 o 
  -2  21   8      189.93      201.81     16.86 o 
  -1  21   8       71.87       76.39     16.48 o 
   0  21   8      679.51      712.47     27.53 o 
   1  21   8     1367.77     1330.54     40.43 o 
   2  21   8     1818.45     1867.09     49.03 o 
  -6  22   8      145.95      172.38     23.72 o 
  -5  22   8      117.07      123.70     21.11 o 
  -4  22   8       52.35       79.78     19.56 o 
  -3  22   8     2245.56     2289.94     75.99 o 
  -2  22   8      356.85      392.38     20.53 o 
  -1  22   8     3272.10     3260.04     65.14 o 
   0  22   8       49.01       51.44     19.11 o 
   1  22   8       99.34       92.03     23.61 o 
  -4  23   8      441.81      441.06     29.16 o 
  -3  23   8     1171.12     1206.44     41.94 o 
  -2  23   8        4.92       20.21     19.12 o 
  -1  23   8       40.39       49.93     20.30 o 
 -15   0   9     1280.91     1391.83     56.13 o 
 -13   0   9     8775.00     8805.32    160.06 o 
 -11   0   9    11811.90    11700.01    194.64 o 
  -9   0   9      560.65      612.46     23.98 o 
  -7   0   9    11643.59    11624.66    128.61 o 
  -5   0   9    28032.96    28135.53    290.38 o 
  -3   0   9      293.89      344.92     12.26 o 
  -1   0   9    24663.70    24573.46    294.66 o 
   1   0   9    40185.96    41353.37    729.57 o 
   3   0   9     1133.69     1044.45     27.98 o 
   5   0   9    18409.56    18556.04    232.00 o 
   7   0   9     3274.54     3337.28     76.35 o 
   9   0   9       29.60       91.15     24.75 o 
 -15   1   9     6465.57     6656.90     96.31 o 
 -14   1   9     1436.89     1413.28     37.88 o 
 -13   1   9      200.32      210.53     18.81 o 
 -12   1   9      245.53      223.26     17.32 o 
 -11   1   9     5708.86     5710.67     77.49 o 
 -10   1   9     9308.68     9100.13    109.53 o 
  -9   1   9    10976.88    11214.63     95.83 o 
  -8   1   9     2287.29     2131.70     37.09 o 
  -7   1   9      207.00      251.68     16.97 o 
  -6   1   9      407.99      441.88     16.36 o 
  -5   1   9     9388.47     9256.76     73.15 o 
  -4   1   9     6986.35     6648.62     54.17 o 
  -3   1   9    14952.93    14777.55    110.67 o 
  -2   1   9     3738.26     3662.41     32.25 o 
  -1   1   9     4863.45     4902.58     44.79 o 
   0   1   9        3.69       29.40      6.90 o 
   1   1   9    10770.04    10827.26    107.36 o 
   2   1   9     5715.55     5665.58     62.62 o 
   3   1   9     7769.88     7646.44     74.01 o 
   4   1   9     6968.66     7038.49     69.92 o 
   5   1   9     4566.36     4616.94     51.35 o 
   6   1   9       52.80       28.17     10.09 o 
   7   1   9      927.56      857.99     32.09 o 
   8   1   9     1574.30     1584.43     37.60 o 
   9   1   9     3407.07     3526.05     72.08 o 
 -15   2   9       14.61       32.58     17.54 o 
 -14   2   9     3347.03     3357.89     59.41 o 
 -13   2   9      343.69      325.60     21.26 o 
 -12   2   9     9918.36    10141.47    124.42 o 
 -11   2   9      697.24      585.47     23.65 o 
 -10   2   9     2473.97     2381.34     33.00 o 
  -9   2   9      127.83      125.97      9.29 o 
  -8   2   9     6720.98     6679.62     61.10 o 
  -7   2   9      456.67      431.36     12.58 o 
  -6   2   9    44284.90    45060.29    324.41 o 
  -5   2   9     4981.37     4813.71     41.96 o 
  -4   2   9     4689.06     4678.94     40.42 o 
  -3   2   9       18.66       23.57      4.71 o 
  -2   2   9    13757.98    13356.49    108.32 o 
  -1   2   9     2026.21     1818.31     21.52 o 
   0   2   9    34558.68    34819.18    291.24 o 
   1   2   9     5378.31     5403.06    106.50 o 
   2   2   9     3078.11     2952.41     77.75 o 
   3   2   9      731.18      690.41     16.56 o 
   4   2   9     5646.02     5641.87     58.79 o 
   5   2   9     1356.98     1317.39     32.87 o 
   6   2   9     7820.01     7932.91     87.50 o 
   7   2   9      367.39      379.82     20.46 o 
   8   2   9     1186.33     1189.31     32.78 o 
   9   2   9        0.42        2.98     18.52 o 
 -15   3   9      536.46      516.71     26.91 o 
 -14   3   9     3573.85     3522.36     86.92 o 
 -13   3   9      152.88      136.56     17.03 o 
 -12   3   9     1185.31     1073.05     30.59 o 
 -11   3   9      434.06      419.23     19.86 o 
 -10   3   9    22158.57    22876.02    201.35 o 
  -9   3   9      798.29      755.78     18.30 o 
  -8   3   9     3090.90     3241.58     35.39 o 
  -7   3   9     2460.64     2246.70     25.05 o 
  -6   3   9     2583.05     2357.71     25.35 o 
  -5   3   9     4087.63     4189.34     37.62 o 
  -4   3   9    18954.24    18981.97    140.78 o 
  -3   3   9     4033.54     3748.90     33.31 o 
  -2   3   9     8010.74     7736.11     66.34 o 
  -1   3   9     1108.39     1203.52     16.73 o 
   0   3   9        6.98       28.01      5.87 o 
   1   3   9     1984.08     2111.48     27.63 o 
   2   3   9    11830.97    11457.75    133.38 o 
   3   3   9     2970.74     2888.78     35.64 o 
   4   3   9    14280.06    14157.85    127.62 o 
   5   3   9      191.09      172.41     11.58 o 
   6   3   9      354.76      387.66     17.07 o 
   7   3   9      259.65      228.08     15.37 o 
   8   3   9     4025.52     4008.66     73.22 o 
   9   3   9      397.70      368.22     26.99 o 
 -15   4   9     1257.81     1310.08     46.28 o 
 -14   4   9      566.15      570.46     25.79 o 
 -13   4   9     6374.24     6465.44     89.77 o 
 -12   4   9     2577.35     2509.16     48.57 o 
 -11   4   9     5426.20     5421.51     66.20 o 
 -10   4   9     1648.89     1635.53     27.18 o 
  -9   4   9      751.46      725.92     18.37 o 
  -8   4   9     2339.00     2170.86     34.67 o 
  -7   4   9    10326.41    10481.74    100.62 o 
  -6   4   9    14605.07    14264.15    108.84 o 
  -5   4   9    13761.64    14437.91    109.57 o 
  -4   4   9     2173.40     2114.81     22.46 o 
  -3   4   9       11.17       29.81      4.77 o 
  -2   4   9     4539.58     4282.31     40.39 o 
  -1   4   9    11477.69    11400.50     94.21 o 
   0   4   9    10621.69    10041.29    155.09 o 
   1   4   9    12766.88    12894.56    115.22 o 
   2   4   9      390.83      429.37     13.49 o 
   3   4   9       36.21       58.69      8.85 o 
   4   4   9     2176.96     2028.80     29.09 o 
   5   4   9     8843.37     8824.42     85.58 o 
   6   4   9     4092.37     3984.93     59.18 o 
   7   4   9     4119.31     4122.49     62.02 o 
   8   4   9      352.31      380.96     25.68 o 
   9   4   9        7.67       20.95     19.79 o 
 -15   5   9     5370.96     5531.54     85.10 o 
 -14   5   9       90.70       84.68     20.76 o 
 -13   5   9      585.32      564.43     25.01 o 
 -12   5   9       37.61       41.39     14.58 o 
 -11   5   9     7509.33     7659.47     78.47 o 
 -10   5   9       21.02       24.67      9.55 o 
  -9   5   9    15485.32    16084.98    144.52 o 
  -8   5   9        8.30       12.61      7.37 o 
  -7   5   9     1576.04     1540.40     34.49 o 
  -6   5   9     1813.25     1725.79     26.41 o 
  -5   5   9    17965.94    17926.95    134.10 o 
  -4   5   9      447.62      467.50     11.48 o 
  -3   5   9    23629.71    23555.22    172.67 o 
  -2   5   9      120.74      100.01      7.11 o 
  -1   5   9     5274.02     5156.01     53.54 o 
   0   5   9        3.46       16.83      5.71 o 
   1   5   9     9469.93     9496.29     87.06 o 
   2   5   9     1135.58     1083.24     46.67 o 
   3   5   9    12854.80    12926.17    129.14 o 
   4   5   9       46.08       44.24      9.79 o 
   5   5   9     4435.07     4328.61     64.23 o 
   6   5   9      653.31      652.54     24.31 o 
   7   5   9     1783.66     1743.86     37.89 o 
   8   5   9       65.35       57.35     18.96 o 
   9   5   9     5611.87     6030.82    111.15 o 
 -15   6   9      982.52     1049.27     35.50 o 
 -14   6   9     1866.11     1867.37     43.76 o 
 -13   6   9     3312.51     3184.33     56.28 o 
 -12   6   9     4290.81     4199.04     57.18 o 
 -11   6   9     2788.31     2684.01     37.74 o 
 -10   6   9      406.49      390.10     15.06 o 
  -9   6   9       21.52       28.24      9.31 o 
  -8   6   9     7512.86     7326.61     74.66 o 
  -7   6   9     8754.45     8774.42     76.85 o 
  -6   6   9     9545.55     9602.00     82.33 o 
  -5   6   9    10016.94     9935.76     83.36 o 
  -4   6   9     1674.83     1622.35     32.92 o 
  -3   6   9       79.26       63.96      6.31 o 
  -2   6   9      240.95      224.75      8.52 o 
  -1   6   9    19890.76    20035.67    189.72 o 
   0   6   9     8226.41     8161.41     77.27 o 
   1   6   9    11390.29    11310.67    113.22 o 
   2   6   9     1120.34     1057.27     30.72 o 
   3   6   9        5.20       23.63      9.51 o 
   4   6   9      345.78      324.65     14.58 o 
   5   6   9     6007.98     6059.94     79.65 o 
   6   6   9     3571.09     3585.23     55.76 o 
   7   6   9     3545.53     3564.47     57.19 o 
   8   6   9      713.65      735.49     42.64 o 
   9   6   9       35.46       54.64     30.29 o 
 -15   7   9      374.56      354.97     25.06 o 
 -14   7   9     2058.93     2172.04     46.78 o 
 -13   7   9      195.98      206.05     19.34 o 
 -12   7   9      529.32      536.67     21.33 o 
 -11   7   9     1430.23     1362.71     34.46 o 
 -10   7   9    14150.32    14307.86    132.23 o 
  -9   7   9     1164.94     1110.45     22.34 o 
  -8   7   9     2667.56     2727.46     41.60 o 
  -7   7   9      477.45      418.00     13.00 o 
  -6   7   9      391.46      413.74     13.38 o 
  -5   7   9      741.02      685.26     15.26 o 
  -4   7   9    24041.42    24306.89    206.60 o 
  -3   7   9     1780.97     1787.09     41.69 o 
  -2   7   9    15239.11    14696.78    158.13 o 
  -1   7   9      704.69      627.84     15.59 o 
   0   7   9       21.80       42.86      7.59 o 
   1   7   9       30.85       40.55      8.05 o 
   2   7   9    13239.29    13443.68    121.50 o 
   3   7   9     1499.24     1368.91     26.03 o 
   4   7   9     7811.44     7885.81     85.88 o 
   5   7   9      262.12      262.99     16.76 o 
   6   7   9       87.61       98.22     15.46 o 
   7   7   9       16.51       38.49     15.03 o 
   8   7   9     3528.58     3545.75     65.74 o 
   9   7   9     1114.55     1163.05     55.21 o 
 -14   8   9     2440.72     2531.94     51.56 o 
 -13   8   9     2148.72     2038.82     43.89 o 
 -12   8   9     8252.79     8392.83     96.00 o 
 -11   8   9     1430.83     1392.55     27.13 o 
 -10   8   9     1942.84     1890.15     30.65 o 
  -9   8   9     1491.45     1397.15     25.38 o 
  -8   8   9     8353.66     8173.13     80.05 o 
  -7   8   9      342.50      373.46     12.33 o 
  -6   8   9    22799.59    22617.06    195.74 o 
  -5   8   9     1600.06     1595.56     25.94 o 
  -4   8   9     1707.76     1682.58     23.43 o 
  -3   8   9       14.78       16.13      6.99 o 
  -2   8   9     7024.70     6851.36     73.11 o 
  -1   8   9      387.83      365.12     16.61 o 
   0   8   9    19266.54    19117.38    182.91 o 
   1   8   9     2000.21     1994.31     28.17 o 
   2   8   9     2190.85     2245.54     33.88 o 
   3   8   9      311.61      262.86     21.29 o 
   4   8   9     2871.51     2817.77     40.77 o 
   5   8   9       77.45       71.92     13.93 o 
   6   8   9     7204.85     7451.27     95.99 o 
   7   8   9      916.75      941.30     29.64 o 
   8   8   9     1130.52     1224.33     34.55 o 
   9   8   9      146.64      116.60     29.37 o 
 -14   9   9     1323.42     1432.56     42.36 o 
 -13   9   9      311.17      322.96     19.40 o 
 -12   9   9      301.31      314.21     16.43 o 
 -11   9   9     2819.67     2982.08     41.30 o 
 -10   9   9     4746.63     4674.72     54.23 o 
  -9   9   9    11935.89    11635.75    121.47 o 
  -8   9   9     2872.60     2681.77     39.62 o 
  -7   9   9     1309.01     1234.42     24.82 o 
  -6   9   9      383.22      394.48     13.88 o 
  -5   9   9     5758.23     5694.78     58.24 o 
  -4   9   9     4167.32     4188.94     45.30 o 
  -3   9   9    12341.97    12371.21    111.91 o 
  -2   9   9     1717.66     1605.79     26.73 o 
  -1   9   9     5591.17     5547.92     57.00 o 
   0   9   9       71.91       82.71      9.93 o 
   1   9   9     6300.27     6300.72     64.08 o 
   2   9   9     4022.05     3745.03     74.10 o 
   3   9   9     8324.73     8342.16     81.85 o 
   4   9   9     1888.43     1819.90     36.80 o 
   5   9   9     1222.44     1185.74     30.31 o 
   6   9   9      308.12      345.32     20.18 o 
   7   9   9     1702.24     1735.67     39.00 o 
   8   9   9     1726.12     1729.65     54.20 o 
 -14  10   9       47.24       37.64     20.51 o 
 -13  10   9     7052.98     7145.43     99.18 o 
 -12  10   9      244.50      250.76     17.60 o 
 -11  10   9     3899.47     3900.71     65.93 o 
 -10  10   9       52.53       59.59     12.82 o 
  -9  10   9      833.16      804.20     28.87 o 
  -8  10   9      240.11      215.28     14.05 o 
  -7  10   9    11698.58    11802.37    121.16 o 
  -6  10   9        1.02       16.06      8.15 o 
  -5  10   9    11606.67    11862.46    118.81 o 
  -4  10   9        1.89       10.69      8.34 o 
  -3  10   9      620.63      609.51     15.83 o 
  -2  10   9      866.99      753.80     17.38 o 
  -1  10   9    15036.22    15208.43    135.84 o 
   0  10   9       89.28       88.53     10.54 o 
   1  10   9    12521.34    12593.04    115.62 o 
   2  10   9       88.82       80.68      9.86 o 
   3  10   9        2.41        6.88      9.15 o 
   4  10   9      131.72      130.77     16.65 o 
   5  10   9     5411.62     5492.99     75.85 o 
   6  10   9        0.56       10.80     14.16 o 
   7  10   9     4740.98     4696.58     70.84 o 
   8  10   9      159.01      122.87     21.94 o 
 -14  11   9      168.84      168.04     21.97 o 
 -13  11   9      369.14      405.45     24.36 o 
 -12  11   9      109.60      116.97     15.70 o 
 -11  11   9     2470.68     2480.65     42.09 o 
 -10  11   9     2568.84     2378.71     40.14 o 
  -9  11   9     8365.40     8297.10     93.04 o 
  -8  11   9     4017.20     3995.19     52.82 o 
  -7  11   9     1223.88     1154.48     25.43 o 
  -6  11   9       95.26       96.62      9.48 o 
  -5  11   9     2993.73     3007.13     37.17 o 
  -4  11   9     5958.10     5847.99     66.79 o 
  -3  11   9    13250.81    12933.37    129.66 o 
  -2  11   9     7300.58     7271.98     71.79 o 
  -1  11   9      460.41      486.46     19.18 o 
   0  11   9      432.34      390.24     15.25 o 
   1  11   9     3715.32     3779.32     48.91 o 
   2  11   9     4268.41     4329.80     49.45 o 
   3  11   9     7278.34     7407.97     75.28 o 
   4  11   9     3472.68     3418.17     53.87 o 
   5  11   9     1115.49     1119.20     30.64 o 
   6  11   9        2.95        6.50     14.17 o 
   7  11   9      547.15      536.82     28.90 o 
   8  11   9      892.89      855.22     36.91 o 
 -13  12   9      177.36      198.27     20.90 o 
 -12  12   9     7058.54     7096.22     87.13 o 
 -11  12   9       19.51       21.06     13.14 o 
 -10  12   9      537.62      484.58     19.65 o 
  -9  12   9       13.20       28.95     12.28 o 
  -8  12   9     6745.54     6678.09     77.61 o 
  -7  12   9      957.02      916.29     23.43 o 
  -6  12   9    20032.84    19941.94    223.03 o 
  -5  12   9     1453.57     1393.48     32.05 o 
  -4  12   9     1113.91     1127.77     23.71 o 
  -3  12   9       81.75      103.93     11.24 o 
  -2  12   9     5552.74     5480.15     57.66 o 
  -1  12   9      696.50      633.46     17.12 o 
   0  12   9     9216.98     9194.45     97.38 o 
   1  12   9     1329.46     1216.14     23.09 o 
   2  12   9     2106.09     2044.02     31.11 o 
   3  12   9      479.76      440.97     19.86 o 
   4  12   9     1260.63     1314.30     29.40 o 
   5  12   9     1007.00      976.03     34.71 o 
   6  12   9     4757.53     4953.15     73.21 o 
   7  12   9       74.46      108.38     20.81 o 
 -13  13   9       16.03        6.52     18.23 o 
 -12  13   9      442.48      481.86     22.01 o 
 -11  13   9      183.35      175.90     16.65 o 
 -10  13   9     4491.05     4431.45     60.40 o 
  -9  13   9     1484.19     1447.03     30.77 o 
  -8  13   9     6415.91     6380.00     75.84 o 
  -7  13   9     1743.61     1589.50     30.55 o 
  -6  13   9      490.65      521.28     26.09 o 
  -5  13   9      869.58      817.70     21.96 o 
  -4  13   9    11563.94    11433.63    118.06 o 
  -3  13   9     1739.47     1695.85     29.93 o 
  -2  13   9     7954.27     7760.75     85.10 o 
  -1  13   9      495.06      469.78     15.68 o 
   0  13   9       20.96       24.12      9.14 o 
   1  13   9      714.18      702.52     19.19 o 
   2  13   9     5926.17     6024.67     70.67 o 
   3  13   9     1598.35     1523.67     37.28 o 
   4  13   9     3820.43     3848.95     62.99 o 
   5  13   9      152.14      175.56     17.52 o 
   6  13   9        0.21       29.92     18.72 o 
   7  13   9      242.50      249.68     24.16 o 
 -12  14   9     1769.82     1726.80     41.83 o 
 -11  14   9     2443.70     2421.59     43.26 o 
 -10  14   9      167.62      171.13     16.15 o 
  -9  14   9      612.59      637.66     22.48 o 
  -8  14   9      924.02      922.43     25.29 o 
  -7  14   9     7084.41     7037.28    114.57 o 
  -6  14   9     4518.00     4458.68     56.82 o 
  -5  14   9     4866.62     4729.16     58.99 o 
  -4  14   9       72.45       90.86     12.08 o 
  -3  14   9      427.22      427.80     16.83 o 
  -2  14   9     2802.30     2748.06     40.60 o 
  -1  14   9     3839.41     3677.23     44.43 o 
   0  14   9     2522.42     2396.42     33.93 o 
   1  14   9     4405.27     4356.80     50.81 o 
   2  14   9      721.91      723.47     33.80 o 
   3  14   9      179.19      214.97     15.39 o 
   4  14   9      466.90      479.06     19.80 o 
   5  14   9     1961.33     2059.16     49.91 o 
   6  14   9     1135.19     1174.34     59.66 o 
   7  14   9     2594.94     2659.82     61.74 o 
 -12  15   9       60.48       59.53     16.50 o 
 -11  15   9     1863.35     1867.04     38.59 o 
 -10  15   9       10.80       16.32     13.47 o 
  -9  15   9     5997.37     5982.08     74.88 o 
  -8  15   9       37.94       51.12     13.15 o 
  -7  15   9     1803.78     1726.23     37.26 o 
  -6  15   9      272.22      243.13     16.89 o 
  -5  15   9     4820.51     4845.76     60.90 o 
  -4  15   9      438.68      409.69     18.61 o 
  -3  15   9    16102.86    16009.96    160.01 o 
  -2  15   9       57.28       74.63     12.01 o 
  -1  15   9     1414.36     1355.33     27.79 o 
   0  15   9      144.14      138.09     11.55 o 
   1  15   9     2516.49     2569.94     36.75 o 
   2  15   9      385.10      374.41     22.45 o 
   3  15   9     6649.28     6854.94    112.86 o 
   4  15   9        6.98        4.37     12.44 o 
   5  15   9      808.96      833.82     40.89 o 
   6  15   9       90.73      125.79     22.01 o 
 -11  16   9      893.44      866.23     28.62 o 
 -10  16   9       83.42      113.06     15.64 o 
  -9  16   9      548.15      550.59     22.54 o 
  -8  16   9     1723.54     1700.98     34.67 o 
  -7  16   9     4427.08     4344.83     76.21 o 
  -6  16   9     3620.40     3674.99     58.56 o 
  -5  16   9     2505.71     2422.08     44.67 o 
  -4  16   9      787.76      702.96     22.25 o 
  -3  16   9       86.55      145.89     13.77 o 
  -2  16   9      963.85      910.68     24.47 o 
  -1  16   9     2891.97     2866.19     42.97 o 
   0  16   9     3023.66     2929.17     43.71 o 
   1  16   9     2318.53     2291.91     38.92 o 
   2  16   9      391.15      367.84     18.05 o 
   3  16   9        0.67       -9.96     12.78 o 
   4  16   9       16.83       13.18     15.78 o 
   5  16   9     1556.57     1580.37     45.92 o 
   6  16   9     1130.59     1156.49     42.23 o 
 -11  17   9      265.91      261.47     19.95 o 
 -10  17   9     3618.46     3698.74     56.58 o 
  -9  17   9      505.42      550.40     22.56 o 
  -8  17   9     3666.78     3557.66     53.11 o 
  -7  17   9       50.59       62.17     16.09 o 
  -6  17   9       45.84       57.27     15.10 o 
  -5  17   9       14.21       18.54     14.08 o 
  -4  17   9     6778.80     6992.19     81.72 o 
  -3  17   9      302.50      317.80     16.89 o 
  -2  17   9     6366.41     6241.67     74.92 o 
  -1  17   9       18.07        0.52     11.78 o 
   0  17   9       22.04       23.35     11.78 o 
   1  17   9      333.12      350.23     16.36 o 
   2  17   9     5702.95     5791.57    104.04 o 
   3  17   9      670.72      650.13     23.51 o 
   4  17   9     2119.75     2197.66     45.81 o 
   5  17   9       33.81       31.37     17.29 o 
 -10  18   9       79.74       57.99     16.07 o 
  -9  18   9       29.72       49.56     15.06 o 
  -8  18   9     3259.82     3382.64     72.89 o 
  -7  18   9      728.43      713.86     28.78 o 
  -6  18   9     4043.11     4091.04     64.69 o 
  -5  18   9      387.09      334.35     20.45 o 
  -4  18   9      262.23      256.51     16.75 o 
  -3  18   9        7.77       27.81     13.51 o 
  -2  18   9     1818.59     1810.75     34.66 o 
  -1  18   9      221.24      203.16     15.98 o 
   0  18   9     3900.10     3911.69     55.75 o 
   1  18   9      494.18      490.31     22.57 o 
   2  18   9      775.63      722.00     28.69 o 
   3  18   9      135.37      149.67     18.39 o 
   4  18   9      344.53      414.06     23.86 o 
  -9  19   9     3054.63     3059.91     92.03 o 
  -8  19   9      590.68      609.13     35.84 o 
  -7  19   9      882.52      878.50     31.02 o 
  -6  19   9        7.09       29.48     15.57 o 
  -5  19   9     1277.40     1273.77     58.68 o 
  -4  19   9     1250.17     1249.01     33.51 o 
  -3  19   9     4943.15     4973.67     65.13 o 
  -2  19   9     1633.40     1613.00     41.99 o 
  -1  19   9      296.83      293.39     20.05 o 
   0  19   9       26.16       38.09     13.15 o 
   1  19   9      981.43     1061.75     32.28 o 
   2  19   9     1898.87     1913.09     48.32 o 
   3  19   9     2981.96     3071.10     58.33 o 
  -8  20   9      113.12      132.10     20.32 o 
  -7  20   9     3899.34     4167.59    113.20 o 
  -6  20   9      109.79       78.72     16.99 o 
  -5  20   9     1580.25     1533.33     38.18 o 
  -4  20   9      116.16      139.14     17.54 o 
  -3  20   9       60.94       75.33     14.52 o 
  -2  20   9       34.02       47.64     14.10 o 
  -1  20   9     2550.69     2674.11     44.52 o 
   0  20   9       48.88       32.18     13.59 o 
   1  20   9     2394.79     2519.68     56.68 o 
   2  20   9       34.88       43.66     18.37 o 
  -7  21   9      401.91      354.48     24.64 o 
  -6  21   9       58.43       64.73     17.81 o 
  -5  21   9      717.36      743.91     29.56 o 
  -4  21   9      932.22     1019.13     44.46 o 
  -3  21   9     3105.68     3121.21     55.93 o 
  -2  21   9     1146.66     1113.21     30.44 o 
  -1  21   9      511.91      473.45     21.46 o 
   0  21   9        8.45       19.44     16.44 o 
   1  21   9     1070.80     1178.11     39.48 o 
  -5  22   9       33.22       32.08     17.61 o 
  -4  22   9      389.57      439.18     24.62 o 
  -3  22   9       39.70       76.76     17.68 o 
  -2  22   9     1128.17     1241.92     32.17 o 
  -1  22   9       25.96       31.10     14.86 o 
 -14   0  10       41.31       16.00     22.52 o 
 -12   0  10    11926.16    12390.93    207.38 o 
 -10   0  10    16643.01    16721.45    262.72 o 
  -8   0  10     1356.19     1351.87     27.87 o 
  -6   0  10    19177.19    19039.74    202.02 o 
  -4   0  10    18731.54    19257.41    202.50 o 
  -2   0  10      459.38      404.61     17.50 o 
   0   0  10    12437.70    12731.90    161.82 o 
   2   0  10     7906.64     7806.96    107.27 o 
   4   0  10     1103.39     1214.42     34.19 o 
   6   0  10     3890.25     3952.16     67.76 o 
   8   0  10     4767.21     5068.12    121.90 o 
 -15   1  10     2055.91     2068.93     71.53 o 
 -14   1  10     4545.54     4715.28     80.11 o 
 -13   1  10     1486.55     1509.30     36.88 o 
 -12   1  10     1034.11     1030.82     30.11 o 
 -11   1  10        4.38       12.00     13.15 o 
 -10   1  10     3400.75     3285.61     45.20 o 
  -9   1  10     5388.58     5189.63     55.50 o 
  -8   1  10     9383.04     9269.07    129.32 o 
  -7   1  10     3230.15     3225.12     32.45 o 
  -6   1  10     7294.81     7496.01     62.06 o 
  -5   1  10      371.06      367.30     10.55 o 
  -4   1  10     1329.16     1183.10     15.99 o 
  -3   1  10     8718.02     8749.93     74.59 o 
  -2   1  10    15888.09    15180.49    162.54 o 
  -1   1  10     7502.18     7415.15     93.18 o 
   0   1  10    14024.06    14298.79    126.99 o 
   1   1  10      585.73      572.42     15.33 o 
   2   1  10     7764.65     7558.47     73.84 o 
   3   1  10     3920.68     3807.78     43.99 o 
   4   1  10    14460.53    14565.89    132.26 o 
   5   1  10     5224.81     5147.42     56.98 o 
   6   1  10     2147.14     2144.29     36.44 o 
   7   1  10       60.62       76.47     15.94 o 
   8   1  10      724.10      704.81     28.64 o 
   9   1  10     1276.39     1279.78     88.95 o 
 -15   2  10     1070.99     1055.63     35.30 o 
 -14   2  10        3.72       11.25     15.44 o 
 -13   2  10     3444.16     3339.22     56.91 o 
 -12   2  10     1452.64     1498.90     35.28 o 
 -11   2  10    19646.99    20111.01    221.60 o 
 -10   2  10     2827.18     2714.69     39.97 o 
  -9   2  10     3794.37     3826.86     41.24 o 
  -8   2  10      246.45      257.99     10.80 o 
  -7   2  10     3430.96     3387.09     42.90 o 
  -6   2  10     2530.72     2260.67     35.59 o 
  -5   2  10    26595.41    27047.57    198.28 o 
  -4   2  10      519.36      527.25     11.17 o 
  -3   2  10     4295.72     4284.58     44.15 o 
  -2   2  10      248.04      222.00      8.58 o 
  -1   2  10     3064.87     2857.69     40.55 o 
   0   2  10     1020.95      979.40     18.60 o 
   1   2  10    17933.31    17659.80    154.71 o 
   2   2  10      340.10      313.28     16.03 o 
   3   2  10     5125.73     5243.40     56.00 o 
   4   2  10       20.57       12.40      9.21 o 
   5   2  10     1527.34     1439.51     26.31 o 
   6   2  10      168.36      177.62     14.36 o 
   7   2  10     6402.11     6206.52     98.42 o 
   8   2  10      289.39      319.17     25.46 o 
   9   2  10     1665.39     1788.84     50.44 o 
 -15   3  10     5456.34     5728.48     86.43 o 
 -14   3  10      719.10      700.08     28.23 o 
 -13   3  10     2852.29     2962.18     53.24 o 
 -12   3  10      297.73      323.55     19.58 o 
 -11   3  10       19.93       26.32     13.20 o 
 -10   3  10      783.26      748.05     19.47 o 
  -9   3  10    13317.95    13426.46    122.78 o 
  -8   3  10     3089.60     2879.86     35.83 o 
  -7   3  10     9128.01     9446.79     81.97 o 
  -6   3  10     1083.45     1041.52     16.46 o 
  -5   3  10       23.42       34.20      6.20 o 
  -4   3  10      770.86      688.94     12.58 o 
  -3   3  10    16145.42    15359.65    124.26 o 
  -2   3  10      820.38      813.91     14.46 o 
  -1   3  10    20267.00    20269.96    174.90 o 
   0   3  10      591.46      553.42     22.24 o 
   1   3  10     1055.48     1062.13     19.71 o 
   2   3  10      218.34      204.02     10.71 o 
   3   3  10     8962.62     8957.71     95.00 o 
   4   3  10     2164.48     2086.67     30.63 o 
   5   3  10    11186.22    11368.44    118.38 o 
   6   3  10      983.31      952.49     28.08 o 
   7   3  10       69.44      101.72     19.96 o 
   8   3  10      123.82      112.97     21.53 o 
 -15   4  10      819.97      842.37     32.74 o 
 -14   4  10      127.47      159.21     19.09 o 
 -13   4  10     1131.56     1111.05     46.70 o 
 -12   4  10     6262.11     6046.30     83.38 o 
 -11   4  10     6098.91     6066.37     81.67 o 
 -10   4  10     9980.55    10182.41     97.91 o 
  -9   4  10     1309.49     1307.82     25.77 o 
  -8   4  10      111.07      128.30      9.39 o 
  -7   4  10     2893.34     2695.80     31.47 o 
  -6   4  10    12894.52    13150.49    113.75 o 
  -5   4  10    12188.08    12284.45    102.39 o 
  -4   4  10    12777.92    12501.97    117.90 o 
  -3   4  10      901.57      834.98     17.29 o 
  -2   4  10       12.84       12.50      5.92 o 
  -1   4  10     3164.97     2966.06     45.09 o 
   0   4  10     9539.00     9713.25     90.27 o 
   1   4  10     4460.57     4329.70     46.96 o 
   2   4  10     6418.40     6501.55     81.77 o 
   3   4  10      651.30      656.05     19.56 o 
   4   4  10      987.04      930.82     23.58 o 
   5   4  10       82.75       70.59     13.93 o 
   6   4  10     3141.30     3090.88     51.45 o 
   7   4  10     1263.34     1251.55     33.17 o 
   8   4  10     2984.88     3137.88     65.40 o 
 -15   5  10        2.44       -7.41     16.79 o 
 -14   5  10     6016.71     6196.08     89.02 o 
 -13   5  10       93.09      104.03     18.71 o 
 -12   5  10      991.04      977.17     29.56 o 
 -11   5  10        3.52        0.20     10.19 o 
 -10   5  10     4081.11     4178.25     49.08 o 
  -9   5  10      435.34      391.63     14.27 o 
  -8   5  10    14790.06    14840.19    123.51 o 
  -7   5  10      320.25      314.58     24.11 o 
  -6   5  10     6619.11     6955.81     62.90 o 
  -5   5  10       36.97       48.11      9.43 o 
  -4   5  10     7760.57     7159.16     67.76 o 
  -3   5  10      673.52      670.50     14.72 o 
  -2   5  10    22305.38    22003.33    187.84 o 
  -1   5  10       57.51       53.93      6.70 o 
   0   5  10    10309.86    10453.38    107.01 o 
   1   5  10       24.54       30.94      9.81 o 
   2   5  10     4643.34     4514.23     55.20 o 
   3   5  10      308.00      291.09     14.31 o 
   4   5  10    13070.13    13084.38    132.87 o 
   5   5  10        1.25       -0.25     12.27 o 
   6   5  10     3494.36     3470.95     59.43 o 
   7   5  10        2.79      -14.02     14.02 o 
   8   5  10      423.85      465.75     28.56 o 
 -15   6  10      139.84      166.08     32.03 o 
 -14   6  10       32.06       34.48     16.82 o 
 -13   6  10     1086.88     1024.19     31.54 o 
 -12   6  10     6280.76     6263.22     85.84 o 
 -11   6  10     5075.17     4999.62     66.71 o 
 -10   6  10     9515.82     9496.61     92.95 o 
  -9   6  10     1030.90      967.28     21.23 o 
  -8   6  10       56.40       60.64      8.68 o 
  -7   6  10      509.24      534.73     18.27 o 
  -6   6  10    15761.39    15798.90    129.32 o 
  -5   6  10    11645.23    11675.72     97.03 o 
  -4   6  10     9941.64     9871.66     90.01 o 
  -3   6  10     2834.98     2702.43     36.01 o 
  -2   6  10      993.52      926.59     18.08 o 
  -1   6  10       69.95       87.69      8.63 o 
   0   6  10     4912.22     4885.16     57.83 o 
   1   6  10     9339.77     9249.58     97.08 o 
   2   6  10     4358.72     4238.93     59.57 o 
   3   6  10     2665.17     2590.69     38.56 o 
   4   6  10        6.16       15.45     10.96 o 
   5   6  10      891.25      871.35     27.31 o 
   6   6  10     1911.27     1971.58     40.52 o 
   7   6  10     1940.94     1992.33     42.09 o 
   8   6  10     3232.80     3456.42     73.50 o 
 -14   7  10      302.24      295.16     22.11 o 
 -13   7  10     3948.37     4007.05     64.96 o 
 -12   7  10        5.88        1.75     12.54 o 
 -11   7  10       39.55       65.58     11.75 o 
 -10   7  10       15.51       10.95     10.16 o 
  -9   7  10    17610.62    17549.38    157.50 o 
  -8   7  10      814.47      737.12     18.41 o 
  -7   7  10     7790.88     7963.59     71.58 o 
  -6   7  10      887.37      839.87     18.71 o 
  -5   7  10      419.04      384.30     14.94 o 
  -4   7  10      165.47      193.75     10.08 o 
  -3   7  10    13161.10    13039.28    117.66 o 
  -2   7  10     4321.40     4256.17     50.30 o 
  -1   7  10    14119.28    14309.83    128.23 o 
   0   7  10      507.42      444.72     14.27 o 
   1   7  10      510.30      537.87     22.94 o 
   2   7  10      527.40      450.43     25.63 o 
   3   7  10     6219.29     6172.82     71.43 o 
   4   7  10     1513.10     1500.31     29.09 o 
   5   7  10     5841.18     5933.43     80.41 o 
   6   7  10      236.32      232.27     18.38 o 
   7   7  10      211.62      241.25     19.44 o 
   8   7  10      255.09      251.43     35.60 o 
 -14   8  10       48.76       67.07     20.99 o 
 -13   8  10     2272.66     2398.27     47.95 o 
 -12   8  10      513.19      510.89     18.80 o 
 -11   8  10     8194.48     8347.09     85.68 o 
 -10   8  10     1255.17     1185.47     24.51 o 
  -9   8  10     3222.33     3219.40     45.83 o 
  -8   8  10      441.16      403.70     16.51 o 
  -7   8  10     3595.69     3652.29     52.09 o 
  -6   8  10     1182.92     1094.14     21.10 o 
  -5   8  10    20303.89    20266.86    194.40 o 
  -4   8  10     1453.84     1443.94     25.24 o 
  -3   8  10     4872.19     4728.61     50.47 o 
  -2   8  10     2883.44     2647.95     33.52 o 
  -1   8  10     4462.76     4310.30     47.63 o 
   0   8  10      905.30      863.40     18.97 o 
   1   8  10    15085.27    14882.38    147.71 o 
   2   8  10     1452.38     1432.46     31.40 o 
   3   8  10     2612.29     2580.44     39.27 o 
   4   8  10       50.19       53.73     13.49 o 
   5   8  10      550.55      569.43     23.53 o 
   6   8  10      990.11     1054.27     31.42 o 
   7   8  10     4648.47     4900.74     73.32 o 
   8   8  10      310.96      305.36     26.70 o 
 -14   9  10     4033.25     4103.47     81.06 o 
 -13   9  10     1161.37     1146.85     34.84 o 
 -12   9  10      854.71      859.92     26.73 o 
 -11   9  10      151.02      143.93     15.22 o 
 -10   9  10     2826.65     2819.09     43.75 o 
  -9   9  10     2372.60     2317.07     38.00 o 
  -8   9  10    12663.97    12577.34    129.17 o 
  -7   9  10     3390.44     3215.98     39.98 o 
  -6   9  10     3299.69     3131.79     38.49 o 
  -5   9  10      344.11      337.26     17.50 o 
  -4   9  10     5959.53     5675.53     65.02 o 
  -3   9  10     2550.67     2346.89     34.61 o 
  -2   9  10    10678.23    10478.84     97.78 o 
  -1   9  10     4010.65     3991.21     45.31 o 
   0   9  10     3965.75     3976.31     45.58 o 
   1   9  10      190.09      205.25     12.56 o 
   2   9  10     2425.63     2338.30     41.46 o 
   3   9  10     3853.49     3824.01     51.07 o 
   4   9  10     4471.53     4546.23     66.20 o 
   5   9  10     2541.07     2481.23     49.91 o 
   6   9  10     2509.70     2510.01     60.29 o 
   7   9  10      147.57      167.43     18.78 o 
 -14  10  10      181.73      237.32     26.52 o 
 -13  10  10       13.80       27.55     16.76 o 
 -12  10  10     7355.66     7468.01     89.47 o 
 -11  10  10       52.22       42.66     13.19 o 
 -10  10  10     7633.92     7452.78    109.14 o 
  -9  10  10        1.01       -9.20     10.91 o 
  -8  10  10      140.74      126.61     13.01 o 
  -7  10  10       78.27       63.37     10.96 o 
  -6  10  10     7228.90     7362.09     81.50 o 
  -5  10  10       50.02       51.22      9.98 o 
  -4  10  10    12800.59    12733.78    128.46 o 
  -3  10  10      180.71      225.32     18.51 o 
  -2  10  10       63.31       78.86     11.25 o 
  -1  10  10      359.30      391.79     13.78 o 
   0  10  10     8827.74     8909.25    124.74 o 
   1  10  10      142.36      156.28     11.24 o 
   2  10  10    11235.79    11367.86    132.47 o 
   3  10  10      302.98      280.32     15.22 o 
   4  10  10      118.11      121.67     15.97 o 
   5  10  10        0.65        8.00     14.07 o 
   6  10  10     2575.44     2674.23     50.13 o 
   7  10  10        1.85        3.28     16.04 o 
 -13  11  10     1607.32     1656.96     41.75 o 
 -12  11  10      643.45      696.64     25.58 o 
 -11  11  10        2.14       -0.69     12.96 o 
 -10  11  10     1385.51     1413.83     31.05 o 
  -9  11  10     6171.30     6005.05     72.89 o 
  -8  11  10     7431.65     7398.29     84.33 o 
  -7  11  10     5271.64     5177.73     62.98 o 
  -6  11  10     3379.30     3355.52     60.48 o 
  -5  11  10       24.09       30.66     10.45 o 
  -4  11  10     1238.34     1164.30     24.82 o 
  -3  11  10     6333.99     6248.26     71.22 o 
  -2  11  10    11266.48    10819.12    134.89 o 
  -1  11  10     2855.15     2710.42     35.47 o 
   0  11  10     3199.76     3062.84     39.01 o 
   1  11  10       33.24       58.45     10.21 o 
   2  11  10     1712.04     1660.89     35.05 o 
   3  11  10     1570.68     1530.84     34.53 o 
   4  11  10     5360.25     5477.50     76.88 o 
   5  11  10     1474.19     1546.74     37.05 o 
   6  11  10     1099.03     1131.52     34.33 o 
   7  11  10      178.10      182.53     22.92 o 
 -13  12  10     1696.76     1852.65     44.99 o 
 -12  12  10      740.81      748.97     26.53 o 
 -11  12  10     4351.51     4241.37     59.64 o 
 -10  12  10      228.51      215.11     16.88 o 
  -9  12  10     1852.57     1703.80     33.46 o 
  -8  12  10       65.67       53.38     12.59 o 
  -7  12  10     1122.10     1121.25     29.62 o 
  -6  12  10      789.83      778.53     21.98 o 
  -5  12  10    12443.77    12546.94    128.48 o 
  -4  12  10     1317.80     1199.82     25.33 o 
  -3  12  10     5283.89     5063.98     61.38 o 
  -2  12  10      380.20      357.42     14.15 o 
  -1  12  10     1985.06     1877.38     29.13 o 
   0  12  10      941.95      906.78     20.77 o 
   1  12  10    11365.48    11574.72    109.79 o 
   2  12  10      126.48      141.52     13.70 o 
   3  12  10     4368.48     4229.47    125.24 o 
   4  12  10       27.73       43.46     14.91 o 
   5  12  10      545.99      522.78     23.71 o 
   6  12  10       53.11       40.47     16.37 o 
   7  12  10     4208.31     4497.54    100.14 o 
 -13  13  10     2545.41     2572.56     50.14 o 
 -12  13  10      156.35      168.16     17.76 o 
 -11  13  10      149.69      163.78     16.64 o 
 -10  13  10      441.00      432.01     19.72 o 
  -9  13  10     5569.05     5606.05     70.40 o 
  -8  13  10     1931.63     1855.30     49.10 o 
  -7  13  10     7452.31     7326.83     94.59 o 
  -6  13  10      845.65      816.29     26.17 o 
  -5  13  10       56.42       55.31     11.54 o 
  -4  13  10     1129.81     1092.34     25.26 o 
  -3  13  10    10188.10    10206.99    108.06 o 
  -2  13  10     1209.17     1089.76     24.99 o 
  -1  13  10     8110.72     7999.03     80.25 o 
   0  13  10      203.22      219.41     12.82 o 
   1  13  10       24.25       48.39     10.81 o 
   2  13  10       92.89       95.58     12.68 o 
   3  13  10     2770.54     2837.01     75.14 o 
   4  13  10      341.59      312.75     20.54 o 
   5  13  10     2952.72     3039.33     57.73 o 
   6  13  10      665.37      693.22     45.08 o 
 -12  14  10     2172.24     2277.63     43.60 o 
 -11  14  10     1467.86     1446.62     34.08 o 
 -10  14  10     2050.18     1941.12     37.96 o 
  -9  14  10      394.35      393.83     30.46 o 
  -8  14  10        9.45       32.43     14.88 o 
  -7  14  10     1408.91     1401.93     34.01 o 
  -6  14  10     3363.22     3365.20     54.33 o 
  -5  14  10     3790.55     3634.19     49.99 o 
  -4  14  10     8435.41     8269.82     91.71 o 
  -3  14  10     1071.60      961.49     24.44 o 
  -2  14  10      208.60      186.09     13.91 o 
  -1  14  10      742.30      740.61     21.85 o 
   0  14  10     3414.78     3454.28     59.24 o 
   1  14  10     1040.69      971.51     22.83 o 
   2  14  10     5328.04     5468.96     94.40 o 
   3  14  10      510.97      492.46     22.92 o 
   4  14  10      327.06      365.81     21.57 o 
   5  14  10      326.24      352.41     26.16 o 
   6  14  10     1643.16     1674.61     57.57 o 
 -12  15  10      806.60      832.10     29.25 o 
 -11  15  10        4.89       10.58     14.36 o 
 -10  15  10     2358.35     2431.80     43.28 o 
  -9  15  10       66.21       67.00     16.34 o 
  -8  15  10     9661.05     9766.82    122.22 o 
  -7  15  10        5.80       17.33     14.32 o 
  -6  15  10     2067.00     1972.41     40.57 o 
  -5  15  10       79.07       90.38     13.30 o 
  -4  15  10     3299.46     3355.62     48.15 o 
  -3  15  10      180.42      182.84     14.55 o 
  -2  15  10    10167.45    10310.31    110.52 o 
  -1  15  10       94.64       73.82     12.37 o 
   0  15  10     1480.96     1423.20     27.26 o 
   1  15  10        2.58       15.52     10.59 o 
   2  15  10      778.40      798.53     24.56 o 
   3  15  10       99.75       93.13     16.15 o 
   4  15  10     3500.94     3684.84     84.68 o 
   5  15  10       20.19       25.82     19.57 o 
 -11  16  10     1134.88     1105.25     33.43 o 
 -10  16  10     1470.76     1484.57     34.90 o 
  -9  16  10      296.48      303.83     24.52 o 
  -8  16  10       14.59       40.75     16.00 o 
  -7  16  10      316.33      321.68     22.65 o 
  -6  16  10     2492.27     2539.75     46.93 o 
  -5  16  10     3349.21     3316.28     55.06 o 
  -4  16  10     3734.81     3625.82     51.45 o 
  -3  16  10     3264.18     3129.00     48.05 o 
  -2  16  10       37.77       41.07     13.90 o 
  -1  16  10       46.48       47.28     12.55 o 
   0  16  10     2395.44     2394.70     39.70 o 
   1  16  10     4010.39     4057.72     57.60 o 
   2  16  10     3907.56     3866.19     87.85 o 
   3  16  10      685.29      618.61     23.17 o 
   4  16  10       13.21       20.81     18.89 o 
   5  16  10      384.36      361.06     28.26 o 
 -10  17  10       61.23       89.16     20.05 o 
  -9  17  10     4823.03     4955.57     76.88 o 
  -8  17  10      849.11      795.95     30.69 o 
  -7  17  10     4123.29     4119.14     93.08 o 
  -6  17  10       31.92       31.12     15.21 o 
  -5  17  10      140.22      175.59     17.40 o 
  -4  17  10      240.71      262.31     16.27 o 
  -3  17  10     6714.19     6852.14    100.55 o 
  -2  17  10      621.80      577.17     21.74 o 
  -1  17  10     3846.98     3809.39     60.44 o 
   0  17  10       15.68       13.87     12.30 o 
   1  17  10       28.89       47.39     15.49 o 
   2  17  10      195.00      227.84     18.24 o 
   3  17  10     1524.95     1569.51     34.50 o 
   4  17  10      135.10      127.20     22.33 o 
 -10  18  10      411.55      401.86     25.43 o 
  -9  18  10      633.20      628.95     28.62 o 
  -8  18  10        9.33       35.43     17.59 o 
  -7  18  10      973.02      999.97     33.57 o 
  -6  18  10      488.90      472.32     23.72 o 
  -5  18  10     3836.77     3928.55     63.29 o 
  -4  18  10     1159.80     1086.45     28.48 o 
  -3  18  10     2392.44     2300.24     40.45 o 
  -2  18  10        3.35        7.46     12.89 o 
  -1  18  10      681.85      714.34     31.14 o 
   0  18  10      338.45      334.30     18.80 o 
   1  18  10     6118.81     6176.86     86.06 o 
   2  18  10      562.76      554.37     24.74 o 
   3  18  10     1117.89     1109.59     35.21 o 
  -9  19  10     1841.40     1981.81     47.13 o 
  -8  19  10     4011.34     4140.62     69.41 o 
  -7  19  10      912.17      947.74     33.12 o 
  -6  19  10      615.61      560.31     25.35 o 
  -5  19  10      123.53      103.28     20.40 o 
  -4  19  10      763.40      835.86     29.32 o 
  -3  19  10      826.08      867.39     30.53 o 
  -2  19  10     3313.54     3312.61     50.61 o 
  -1  19  10      526.87      514.66     21.11 o 
   0  19  10      594.74      585.79     22.41 o 
   1  19  10        0.05       32.82     19.28 o 
   2  19  10      248.28      275.66     23.82 o 
  -8  20  10        1.04        1.27     23.95 o 
  -7  20  10       11.10       28.91     17.77 o 
  -6  20  10     2438.43     2607.12     62.06 o 
  -5  20  10        4.13       12.54     15.68 o 
  -4  20  10     2783.73     2869.51     53.56 o 
  -3  20  10       10.47       23.82     13.93 o 
  -2  20  10        2.53        3.00     13.87 o 
  -1  20  10       25.14       18.43     13.75 o 
   0  20  10     2051.56     2136.98     47.58 o 
   1  20  10        1.68        9.85     15.81 o 
  -6  21  10      298.74      337.33     24.31 o 
  -5  21  10        0.60       -3.25     16.41 o 
  -4  21  10     1007.77     1140.86     40.63 o 
  -3  21  10     1207.11     1219.53     40.31 o 
  -2  21  10     2118.30     2185.10     41.75 o 
  -1  21  10      912.31      897.36     31.23 o 
 -15   0  11     3714.25     3759.54     92.77 o 
 -13   0  11      546.32      618.95     36.52 o 
 -11   0  11     9633.45     9795.72    168.16 o 
  -9   0  11    18819.11    19187.60    417.01 o 
  -7   0  11      169.49      201.35     29.67 o 
  -5   0  11     2786.84     2819.02     40.66 o 
  -3   0  11    15661.83    15504.31    257.15 o 
  -1   0  11     2363.37     2341.38     43.81 o 
   1   0  11    12508.25    12154.99    158.03 o 
   3   0  11    13842.70    13966.55    180.68 o 
   5   0  11     2022.69     2069.79     46.34 o 
   7   0  11     3101.64     3176.20     78.64 o 
 -15   1  11      395.53      491.77     25.95 o 
 -14   1  11     1863.52     1856.41     42.30 o 
 -13   1  11     6502.43     6351.30     88.13 o 
 -12   1  11     3452.32     3392.14     64.97 o 
 -11   1  11     5576.05     5681.26     77.41 o 
 -10   1  11      231.15      271.15     14.95 o 
  -9   1  11     1793.41     1766.50     25.70 o 
  -8   1  11     7176.92     6920.07     67.21 o 
  -7   1  11    16474.47    16514.51    126.48 o 
  -6   1  11     7164.40     7226.16     60.75 o 
  -5   1  11     7980.70     7894.65     64.73 o 
  -4   1  11      457.80      507.78     17.59 o 
  -3   1  11     3426.19     3007.41     75.69 o 
  -2   1  11     2811.93     2639.34     40.07 o 
  -1   1  11    11639.99    11721.17    107.25 o 
   0   1  11     4097.20     3905.32     44.21 o 
   1   1  11     6974.30     6809.78    147.08 o 
   2   1  11      128.34      133.68     10.09 o 
   3   1  11     1642.99     1470.52     25.70 o 
   4   1  11     2112.28     2085.36     31.79 o 
   5   1  11     3670.31     3681.73     46.05 o 
   6   1  11     2902.60     2892.24     44.53 o 
   7   1  11     1596.61     1660.43     50.25 o 
   8   1  11      327.47      367.87     27.60 o 
 -15   2  11      743.89      742.75     31.07 o 
 -14   2  11     1682.15     1635.74     40.36 o 
 -13   2  11       74.06       97.46     16.73 o 
 -12   2  11     2151.10     2159.05     51.57 o 
 -11   2  11      546.70      537.45     23.25 o 
 -10   2  11    16024.24    16306.21    161.97 o 
  -9   2  11      681.79      680.06     16.68 o 
  -8   2  11     2445.32     2445.25     30.42 o 
  -7   2  11        2.33       13.29      6.89 o 
  -6   2  11     2770.48     2719.23     30.73 o 
  -5   2  11      411.02      403.35     13.66 o 
  -4   2  11    15802.33    15820.61    128.81 o 
  -3   2  11     4406.62     4282.37     46.26 o 
  -2   2  11     8242.58     8312.04     79.40 o 
  -1   2  11      344.45      306.92     12.14 o 
   0   2  11       48.92       65.08      8.93 o 
   1   2  11      809.80      814.53     20.84 o 
   2   2  11     9701.26     9739.69     92.95 o 
   3   2  11     1146.55     1111.66     27.67 o 
   4   2  11     8707.46     8702.13     86.68 o 
   5   2  11       10.39        6.29     11.34 o 
   6   2  11       21.72       44.81     15.69 o 
   7   2  11      374.77      387.53     26.21 o 
   8   2  11     5340.32     5563.02    141.88 o 
 -15   3  11      310.35      338.17     26.65 o 
 -14   3  11     4539.13     4628.65     75.60 o 
 -13   3  11      585.78      549.02     24.39 o 
 -12   3  11     8461.56     8599.75    108.87 o 
 -11   3  11      341.15      357.20     19.47 o 
 -10   3  11      584.82      562.38     18.26 o 
  -9   3  11       99.63       76.55      9.31 o 
  -8   3  11    12027.91    12226.93    104.23 o 
  -7   3  11     1960.03     1866.93     36.21 o 
  -6   3  11    22124.36    22860.09    178.16 o 
  -5   3  11      651.31      636.03     16.99 o 
  -4   3  11      223.37      280.96      9.88 o 
  -3   3  11       97.41      143.52      9.61 o 
  -2   3  11    15687.92    15435.28    137.04 o 
  -1   3  11     2722.73     2614.13     33.01 o 
   0   3  11    10591.60    10661.23     99.25 o 
   1   3  11      766.94      720.28     17.75 o 
   2   3  11      743.92      839.46     48.49 o 
   3   3  11      155.10      155.43     14.62 o 
   4   3  11     4386.99     4262.85     55.59 o 
   5   3  11      848.53      796.47     26.82 o 
   6   3  11     3934.83     4046.79     62.69 o 
   7   3  11      877.91      810.16     47.67 o 
   8   3  11      607.62      722.07     35.78 o 
 -15   4  11     2010.32     2032.39     46.74 o 
 -14   4  11      802.81      806.01     30.15 o 
 -13   4  11        3.17        6.17     14.99 o 
 -12   4  11     1295.40     1316.38     34.06 o 
 -11   4  11     6838.76     6951.21     80.43 o 
 -10   4  11     5325.29     5367.83     59.02 o 
  -9   4  11    10250.54    10399.34     99.00 o 
  -8   4  11     1402.00     1389.54     22.12 o 
  -7   4  11      484.15      501.34     17.01 o 
  -6   4  11     1499.70     1392.44     19.56 o 
  -5   4  11     9458.56     9360.30     80.92 o 
  -4   4  11     4137.60     3969.87     46.49 o 
  -3   4  11    10722.95    10572.26     89.73 o 
  -2   4  11     3572.98     3551.35     51.97 o 
  -1   4  11      738.05      783.85     19.79 o 
   0   4  11       22.86       14.48      9.77 o 
   1   4  11     4457.07     4584.13     56.48 o 
   2   4  11     3673.07     3526.49     47.45 o 
   3   4  11     7855.25     7837.70     86.84 o 
   4   4  11     2539.74     2488.11     39.29 o 
   5   4  11      564.33      581.51     24.11 o 
   6   4  11      294.46      295.36     22.49 o 
   7   4  11     1344.21     1348.85     42.57 o 
   8   4  11     2431.57     2566.26     70.62 o 
 -15   5  11     1045.26     1000.43     47.69 o 
 -14   5  11        3.76       21.81     15.80 o 
 -13   5  11     7473.78     7657.10    101.94 o 
 -12   5  11        6.83       21.33     14.34 o 
 -11   5  11     5806.66     5741.63     63.44 o 
 -10   5  11       10.55        1.91      9.64 o 
  -9   5  11      877.12      917.53     20.90 o 
  -8   5  11       40.47       45.14      8.62 o 
  -7   5  11    24591.37    25063.13    199.95 o 
  -6   5  11      657.14      663.64     18.18 o 
  -5   5  11     9769.03     9829.82     84.53 o 
  -4   5  11       23.03       43.25      7.08 o 
  -3   5  11     3519.03     3412.74     39.81 o 
  -2   5  11      495.61      431.03     16.23 o 
  -1   5  11    20375.18    20368.30    195.80 o 
   0   5  11      160.37      166.07     12.96 o 
   1   5  11     6976.29     6881.65     77.32 o 
   2   5  11      453.87      398.40     20.64 o 
   3   5  11      758.27      680.91     21.60 o 
   4   5  11       49.80       48.84     12.24 o 
   5   5  11     7509.26     7630.20    135.95 o 
   6   5  11      146.91      166.15     17.29 o 
   7   5  11     2171.43     2266.06     46.44 o 
 -14   6  11     1038.61     1127.78     34.47 o 
 -13   6  11      148.47      164.41     18.71 o 
 -12   6  11      353.50      353.61     20.95 o 
 -11   6  11     4784.80     4900.46     61.20 o 
 -10   6  11     5836.09     5678.26     62.04 o 
  -9   6  11     4729.60     4870.86     59.27 o 
  -8   6  11     1626.05     1555.27     32.51 o 
  -7   6  11      755.72      732.76     17.02 o 
  -6   6  11     2188.06     1937.25     56.32 o 
  -5   6  11     5877.00     5942.88     61.00 o 
  -4   6  11    12464.82    12424.50    113.45 o 
  -3   6  11    12948.46    12614.01    114.99 o 
  -2   6  11     3761.78     3598.65     50.70 o 
  -1   6  11       99.84      144.19     12.04 o 
   0   6  11       67.92       73.82     11.25 o 
   1   6  11     4534.19     4472.45     56.06 o 
   2   6  11     2976.99     2917.79     42.34 o 
   3   6  11     7059.50     7041.79     80.34 o 
   4   6  11     1174.51     1123.29     33.02 o 
   5   6  11      600.67      635.19     25.89 o 
   6   6  11       90.19       89.04     16.91 o 
   7   6  11     1059.62     1003.10     32.49 o 
 -14   7  11     4356.70     4568.75     72.78 o 
 -13   7  11      520.43      549.43     25.16 o 
 -12   7  11     4979.84     5052.20     65.72 o 
 -11   7  11      919.64      917.50     24.24 o 
 -10   7  11      169.98      196.06     14.87 o 
  -9   7  11       47.39       49.92     11.58 o 
  -8   7  11    10380.88    10348.08    108.77 o 
  -7   7  11     3043.54     2914.20     45.77 o 
  -6   7  11    14296.42    14290.87    142.55 o 
  -5   7  11     3029.70     2970.55     40.87 o 
  -4   7  11      998.24      976.65     19.97 o 
  -3   7  11      469.28      461.54     14.84 o 
  -2   7  11    10873.24    10577.28     99.11 o 
  -1   7  11     1663.84     1551.20     28.57 o 
   0   7  11    11614.03    11660.51    119.76 o 
   1   7  11       55.67       69.40     11.28 o 
   2   7  11     1294.50     1289.09     27.44 o 
   3   7  11      762.79      718.58     22.33 o 
   4   7  11     4141.93     4122.05     62.69 o 
   5   7  11      753.34      703.53     26.50 o 
   6   7  11     4626.98     4709.52     70.88 o 
   7   7  11       10.19       31.97     16.22 o 
 -14   8  11     1678.57     1724.39     50.70 o 
 -13   8  11       91.29      125.49     21.38 o 
 -12   8  11     2350.44     2326.83     40.86 o 
 -11   8  11      642.68      633.21     22.66 o 
 -10   8  11    12049.68    12245.82    128.80 o 
  -9   8  11     3883.89     3728.89     54.93 o 
  -8   8  11     2438.89     2272.77     36.42 o 
  -7   8  11       78.80       99.65     11.58 o 
  -6   8  11     1001.84      947.93     22.90 o 
  -5   8  11     2804.83     2812.84     42.18 o 
  -4   8  11    12302.33    12150.06    112.01 o 
  -3   8  11     2804.19     2742.60     35.25 o 
  -2   8  11     3932.42     3866.83     44.52 o 
  -1   8  11       16.79       25.95      8.82 o 
   0   8  11      184.86      178.61     13.00 o 
   1   8  11     1340.73     1320.60     27.63 o 
   2   8  11    10749.23    10689.52    112.97 o 
   3   8  11     1081.34     1025.06     25.56 o 
   4   8  11     3880.25     3806.73     59.79 o 
   5   8  11       33.00       15.66     14.77 o 
   6   8  11       24.27       10.47     16.01 o 
   7   8  11       96.90      107.07     18.09 o 
 -14   9  11     1994.81     2167.65     91.93 o 
 -13   9  11     5610.93     5721.04     98.33 o 
 -12   9  11     1850.03     1803.63     36.37 o 
 -11   9  11     1463.14     1483.88     32.18 o 
 -10   9  11      331.82      353.70     17.86 o 
  -9   9  11     1930.05     1883.65     34.38 o 
  -8   9  11     4089.01     3883.72     58.54 o 
  -7   9  11     7737.80     7496.75    106.02 o 
  -6   9  11     4679.84     4636.04     57.54 o 
  -5   9  11     5100.17     4970.08     60.18 o 
  -4   9  11      302.47      250.43     13.38 o 
  -3   9  11     1038.28     1040.34     22.04 o 
  -2   9  11     3636.95     3346.49     65.47 o 
  -1   9  11     5564.69     5309.59     57.16 o 
   0   9  11     4302.99     4165.85     53.67 o 
   1   9  11     6537.68     6501.54     75.48 o 
   2   9  11        5.18       16.46     11.33 o 
   3   9  11      356.29      333.34     16.71 o 
   4   9  11     1009.81      923.91     29.36 o 
   5   9  11     3947.21     3936.57     76.19 o 
   6   9  11      974.83      921.03     31.65 o 
   7   9  11     2035.46     2102.67     46.58 o 
 -13  10  11        0.21        9.97     16.90 o 
 -12  10  11      149.55      143.47     16.20 o 
 -11  10  11     4162.17     4146.57     68.47 o 
 -10  10  11       43.86       33.59     14.39 o 
  -9  10  11    10042.57     9919.40    107.96 o 
  -8  10  11      718.22      680.97     36.11 o 
  -7  10  11      101.85       99.19     12.24 o 
  -6  10  11       46.59       48.57     11.18 o 
  -5  10  11     5503.17     5530.41     65.55 o 
  -4  10  11     1034.73     1033.15     24.00 o 
  -3  10  11    14747.26    14596.73    146.00 o 
  -2  10  11       15.65        3.98      9.17 o 
  -1  10  11      373.76      376.21     14.11 o 
   0  10  11       63.42       69.71     11.86 o 
   1  10  11     8191.71     8094.33    126.90 o 
   2  10  11        9.56       22.58     10.93 o 
   3  10  11     7791.14     8037.92    102.55 o 
   4  10  11        3.05        0.79     14.21 o 
   5  10  11      635.79      629.50     38.63 o 
   6  10  11      121.49      116.73     18.65 o 
 -13  11  11     3944.26     3913.87     66.91 o 
 -12  11  11     1392.81     1419.61     39.36 o 
 -11  11  11     1301.08     1248.57     30.70 o 
 -10  11  11       46.17       60.07     13.88 o 
  -9  11  11     1054.85     1044.42     38.12 o 
  -8  11  11     1991.78     1834.32     38.62 o 
  -7  11  11     6488.07     6521.20     85.95 o 
  -6  11  11     3009.52     2945.47     46.62 o 
  -5  11  11     5142.21     4993.00     61.43 o 
  -4  11  11      310.92      324.32     15.32 o 
  -3  11  11     1013.96      994.76     23.59 o 
  -2  11  11     2101.71     1981.31     30.22 o 
  -1  11  11     7807.21     7634.51    102.88 o 
   0  11  11     3917.91     3820.17     62.61 o 
   1  11  11     3162.78     3056.06     45.03 o 
   2  11  11     1206.65     1183.58     27.57 o 
   3  11  11      633.73      628.76     25.22 o 
   4  11  11      560.54      548.29     29.19 o 
   5  11  11     2123.75     2090.65     47.79 o 
   6  11  11     1968.78     2017.04     46.67 o 
 -13  12  11        3.22      -10.17     17.15 o 
 -12  12  11      692.09      781.39     27.11 o 
 -11  12  11      416.42      444.84     20.78 o 
 -10  12  11     5940.23     5817.93     84.90 o 
  -9  12  11      275.11      265.69     24.91 o 
  -8  12  11     3578.35     3518.08     56.94 o 
  -7  12  11      207.66      200.63     16.70 o 
  -6  12  11     1560.48     1594.10     30.85 o 
  -5  12  11       34.27       39.84     11.14 o 
  -4  12  11    12911.78    12551.33    129.30 o 
  -3  12  11      926.74      839.90     22.77 o 
  -2  12  11     5810.12     5723.53     68.25 o 
  -1  12  11      214.25      225.07     13.05 o 
   0  12  11     1296.93     1313.89     25.60 o 
   1  12  11      218.52      248.72     18.21 o 
   2  12  11     5969.36     5983.15     78.61 o 
   3  12  11      504.80      504.89     23.05 o 
   4  12  11     2420.63     2395.23     47.30 o 
   5  12  11       38.25       21.40     16.27 o 
   6  12  11       17.07       20.38     20.57 o 
 -12  13  11     3201.43     3344.13     60.09 o 
 -11  13  11      143.91      152.29     16.80 o 
 -10  13  11       17.29       24.54     17.13 o 
  -9  13  11      387.29      383.88     22.14 o 
  -8  13  11     5700.95     5748.59     81.35 o 
  -7  13  11      444.66      410.90     20.64 o 
  -6  13  11     6553.32     6462.99     76.53 o 
  -5  13  11      271.08      282.64     15.92 o 
  -4  13  11      284.20      261.87     15.15 o 
  -3  13  11        7.64       18.65     11.00 o 
  -2  13  11     3231.83     3177.99     45.50 o 
  -1  13  11      526.85      487.46     17.01 o 
   0  13  11     5937.85     5926.72     85.66 o 
   1  13  11     1143.43     1160.27     35.96 o 
   2  13  11      901.23      882.96     29.12 o 
   3  13  11      158.28      162.90     17.56 o 
   4  13  11     2042.05     2090.22     46.26 o 
   5  13  11      538.07      574.48     27.51 o 
 -12  14  11      328.95      364.89     22.17 o 
 -11  14  11     1870.35     1860.98     43.91 o 
 -10  14  11     1437.14     1425.51     37.88 o 
  -9  14  11     5015.87     5096.59     76.23 o 
  -8  14  11     1029.64     1013.16     31.05 o 
  -7  14  11      156.74      155.18     16.98 o 
  -6  14  11      567.45      583.87     24.01 o 
  -5  14  11     4445.12     4321.08     57.46 o 
  -4  14  11     2840.70     2785.83     44.51 o 
  -3  14  11     7609.95     7503.81     85.66 o 
  -2  14  11     1398.16     1389.32     29.09 o 
  -1  14  11       74.48       59.96     14.39 o 
   0  14  11      779.03      764.68     21.06 o 
   1  14  11     2908.57     2917.95     45.52 o 
   2  14  11     1509.47     1489.62     43.57 o 
   3  14  11     3322.87     3397.65     75.94 o 
   4  14  11      659.92      601.77     28.63 o 
   5  14  11      121.69      106.36     22.35 o 
 -11  15  11      743.74      706.88     30.43 o 
 -10  15  11        1.53       25.93     16.85 o 
  -9  15  11     1471.26     1554.58     47.65 o 
  -8  15  11        0.09      -14.38     14.38 o 
  -7  15  11     5330.82     5353.59     77.68 o 
  -6  15  11       46.77       29.81     14.26 o 
  -5  15  11     3370.40     3260.71     56.58 o 
  -4  15  11      546.04      506.90     20.13 o 
  -3  15  11      632.10      672.88     22.60 o 
  -2  15  11        0.82       11.33     11.57 o 
  -1  15  11     6178.12     6232.39     84.95 o 
   0  15  11      213.19      233.48     15.65 o 
   1  15  11     3958.16     3895.55     55.28 o 
   2  15  11       32.50       47.51     15.29 o 
   3  15  11       48.73       45.91     16.24 o 
   4  15  11        0.34        5.58     15.65 o 
 -11  16  11     1250.88     1247.79     38.37 o 
 -10  16  11     1659.28     1729.45     43.05 o 
  -9  16  11     3462.40     3528.79     93.22 o 
  -8  16  11      748.01      713.42     34.29 o 
  -7  16  11       48.84       38.70     15.54 o 
  -6  16  11      567.95      598.85     25.32 o 
  -5  16  11     3114.00     3053.06     63.51 o 
  -4  16  11     4233.77     4107.71     77.88 o 
  -3  16  11     5300.87     5209.71     88.43 o 
  -2  16  11     1731.37     1684.96     33.79 o 
  -1  16  11        9.68       -9.09     11.67 o 
   0  16  11      128.45      173.18     15.46 o 
   1  16  11     2364.83     2445.03     60.07 o 
   2  16  11     2109.63     2073.20     44.25 o 
   3  16  11     2233.19     2239.89     47.07 o 
   4  16  11      272.89      290.43     44.02 o 
 -10  17  11        1.30       -9.43     17.66 o 
  -9  17  11      104.00      135.43     20.06 o 
  -8  17  11     3371.54     3467.68     61.34 o 
  -7  17  11      348.27      358.17     21.70 o 
  -6  17  11     2996.37     2961.77     53.76 o 
  -5  17  11      167.01      176.08     18.33 o 
  -4  17  11      707.54      625.13     23.30 o 
  -3  17  11      269.66      270.36     17.59 o 
  -2  17  11     2174.89     2196.07     44.84 o 
  -1  17  11      198.60      176.07     15.45 o 
   0  17  11     5725.09     5773.86     88.43 o 
   1  17  11      114.17      119.61     17.77 o 
   2  17  11      496.66      463.38     25.04 o 
   3  17  11       54.35       50.02     18.23 o 
  -9  18  11      728.22      777.23     32.42 o 
  -8  18  11     1566.42     1463.04     39.96 o 
  -7  18  11       13.06       12.50     15.84 o 
  -6  18  11      654.79      714.43     29.38 o 
  -5  18  11      314.14      327.32     21.35 o 
  -4  18  11     5876.36     6022.76     76.07 o 
  -3  18  11      763.31      761.54     25.69 o 
  -2  18  11     1258.29     1230.24     30.41 o 
  -1  18  11       28.97       35.47     13.51 o 
   0  18  11      562.34      610.98     24.48 o 
   1  18  11      191.20      193.98     30.99 o 
   2  18  11     3855.74     3975.52     76.39 o 
  -8  19  11      793.08      875.06     33.89 o 
  -7  19  11     2214.25     2313.55     49.15 o 
  -6  19  11      631.53      662.38     28.36 o 
  -5  19  11     1363.23     1343.39     36.82 o 
  -4  19  11        1.50       18.75     15.99 o 
  -3  19  11      322.93      378.79     20.38 o 
  -2  19  11      457.03      491.49     21.76 o 
  -1  19  11     2353.19     2431.93     43.24 o 
   0  19  11      966.14      983.22     40.77 o 
   1  19  11     2035.59     2072.57     45.69 o 
  -6  20  11        2.25       13.93     17.67 o 
  -5  20  11     2697.79     2842.57     54.93 o 
  -4  20  11       34.65       36.86     17.28 o 
  -3  20  11     3886.66     3980.75     59.01 o 
  -2  20  11       35.63       48.99     17.45 o 
  -1  20  11        7.75        2.76     14.24 o 
 -14   0  12     5868.24     5961.42    122.27 o 
 -12   0  12      207.77      213.03     25.63 o 
 -10   0  12     6983.40     6896.95    149.83 o 
  -8   0  12    18185.24    17992.44    388.75 o 
  -6   0  12     1596.83     1505.13     41.80 o 
  -4   0  12     6706.91     6410.93     91.59 o 
  -2   0  12    21899.08    22293.04    343.54 o 
   0   0  12     3546.16     3588.59     60.52 o 
   2   0  12     5306.35     5248.18    145.72 o 
   4   0  12     8498.43     8701.83    125.16 o 
   6   0  12      943.16      916.05     64.51 o 
 -15   1  12       25.89       22.10     17.10 o 
 -14   1  12      698.20      697.97     28.95 o 
 -13   1  12     2342.14     2348.03     48.34 o 
 -12   1  12     7582.48     7959.35    102.48 o 
 -11   1  12     4601.51     4631.84     66.87 o 
 -10   1  12     5517.02     5413.10     65.19 o 
  -9   1  12      204.85      218.24     12.49 o 
  -8   1  12      596.67      557.81     15.62 o 
  -7   1  12     3875.46     3655.08     36.91 o 
  -6   1  12    11195.80    10980.03    101.61 o 
  -5   1  12     4328.12     4281.89     47.55 o 
  -4   1  12     5830.05     5820.61     60.08 o 
  -3   1  12      205.98      158.10     10.42 o 
  -2   1  12      123.70      147.81     10.64 o 
  -1   1  12     2812.96     2718.55     35.23 o 
   0   1  12     5436.46     5474.00     58.34 o 
   1   1  12     2445.18     2480.20     46.44 o 
   2   1  12     4673.99     4535.36     51.79 o 
   3   1  12     2012.87     2010.98     35.17 o 
   4   1  12        2.55       -3.17     11.93 o 
   5   1  12      272.66      242.57     16.43 o 
   6   1  12     2679.69     2658.45     63.92 o 
   7   1  12     1126.23     1177.43     41.96 o 
 -15   2  12     3160.44     3319.08     60.72 o 
 -14   2  12      676.14      652.03     27.70 o 
 -13   2  12     2807.21     2878.26     52.50 o 
 -12   2  12       19.99       14.18     13.97 o 
 -11   2  12      366.33      396.55     20.17 o 
 -10   2  12      830.19      842.88     23.11 o 
  -9   2  12    17146.68    17524.05    145.21 o 
  -8   2  12     1314.53     1326.67     21.94 o 
  -7   2  12    18982.71    18878.88    153.88 o 
  -6   2  12      210.09      205.14     10.95 o 
  -5   2  12      803.73      717.66     17.95 o 
  -4   2  12      353.54      331.97     13.17 o 
  -3   2  12    16146.96    15750.75    140.51 o 
  -2   2  12     3015.43     2907.72     36.52 o 
  -1   2  12     8336.71     8566.45     83.14 o 
   0   2  12      951.51      922.61     20.11 o 
   1   2  12       78.28       79.76     10.04 o 
   2   2  12     1298.26     1266.15     27.31 o 
   3   2  12    10279.19    10032.03    107.69 o 
   4   2  12      512.99      487.79     21.52 o 
   5   2  12     3352.74     3399.06     56.14 o 
   6   2  12        8.68       12.35     18.14 o 
   7   2  12       31.13       57.55     21.29 o 
 -14   3  12       64.65       78.19     17.44 o 
 -13   3  12     5745.20     5914.31    105.23 o 
 -12   3  12     1308.53     1329.48     34.27 o 
 -11   3  12    10172.07    10413.85    111.63 o 
 -10   3  12      889.52      899.08     23.88 o 
  -9   3  12      222.70      230.47     11.94 o 
  -8   3  12       53.42       76.62      9.35 o 
  -7   3  12    10865.19    10931.36    102.43 o 
  -6   3  12     3512.30     3346.85     39.91 o 
  -5   3  12    11100.69    11255.72    104.19 o 
  -4   3  12      119.26      119.06     11.19 o 
  -3   3  12     2407.15     2325.41     34.88 o 
  -2   3  12       22.34       29.35      8.54 o 
  -1   3  12     4372.06     4186.84     47.40 o 
   0   3  12      906.39      869.55     22.61 o 
   1   3  12     5761.40     5573.53     87.43 o 
   2   3  12      618.47      596.41     20.58 o 
   3   3  12     3069.45     3109.35     45.68 o 
   4   3  12       54.67       51.72     13.23 o 
   5   3  12     1240.61     1154.28     32.54 o 
   6   3  12      241.78      240.34     20.04 o 
   7   3  12     4673.38     4913.25    112.70 o 
 -14   4  12     3317.95     3316.72     58.83 o 
 -13   4  12      856.06      900.39     30.47 o 
 -12   4  12      113.39      115.03     18.24 o 
 -11   4  12       11.95        5.50     11.36 o 
 -10   4  12     2914.13     2912.45     39.21 o 
  -9   4  12     4123.92     4269.27     45.68 o 
  -8   4  12    12721.99    13082.39    111.40 o 
  -7   4  12     5650.48     5729.27     60.25 o 
  -6   4  12      439.76      475.73     14.18 o 
  -5   4  12       46.37       41.88      7.95 o 
  -4   4  12     5008.77     4890.47     52.64 o 
  -3   4  12    11876.01    11612.38    118.99 o 
  -2   4  12    16834.25    17159.16    168.48 o 
  -1   4  12     4586.81     4434.64     64.55 o 
   0   4  12     1643.06     1600.79     29.79 o 
   1   4  12       61.29       51.94     11.11 o 
   2   4  12      932.06      888.01     23.53 o 
   3   4  12     2987.60     2917.30     44.05 o 
   4   4  12     5671.94     5831.63     71.26 o 
   5   4  12      965.06      914.12     31.90 o 
   6   4  12     1046.92     1048.17     34.68 o 
   7   4  12       55.78       68.87     22.32 o 
 -14   5  12      435.04      464.99     24.56 o 
 -13   5  12      404.60      412.35     25.09 o 
 -12   5  12     9034.72     9124.85    114.71 o 
 -11   5  12       96.61       71.30     12.88 o 
 -10   5  12     4955.06     5084.61     57.55 o 
  -9   5  12      187.97      169.31     13.07 o 
  -8   5  12      217.49      258.28     13.57 o 
  -7   5  12       10.70       28.89     14.41 o 
  -6   5  12    16691.37    16858.46    165.46 o 
  -5   5  12      117.37      121.88     10.19 o 
  -4   5  12    12492.03    12236.51    219.41 o 
  -3   5  12       13.18       15.82     10.18 o 
  -2   5  12     1084.53      990.87     23.85 o 
  -1   5  12      194.97      159.98     12.99 o 
   0   5  12     7835.97     7730.37     85.99 o 
   1   5  12        4.30        5.08     10.78 o 
   2   5  12     6604.07     6583.45     76.92 o 
   3   5  12       16.97        9.36     11.81 o 
   4   5  12        0.74        1.32     12.72 o 
   5   5  12        6.48        1.19     14.98 o 
   6   5  12     3244.93     3207.83     56.45 o 
 -14   6  12     2814.98     2923.52     64.67 o 
 -13   6  12     1453.04     1442.32     36.90 o 
 -12   6  12       87.14       87.51     16.40 o 
 -11   6  12      675.44      673.71     23.41 o 
 -10   6  12     3246.28     3311.65     47.63 o 
  -9   6  12     5530.34     5554.15     66.97 o 
  -8   6  12     9370.48     9339.14    100.35 o 
  -7   6  12     3555.09     3495.46     47.29 o 
  -6   6  12     2024.81     2075.49     38.38 o 
  -5   6  12      203.26      198.35     12.76 o 
  -4   6  12     2183.20     2111.31     64.30 o 
  -3   6  12     7664.10     7438.52     82.50 o 
  -2   6  12    14156.34    14189.47    168.58 o 
  -1   6  12     3209.02     3066.41     43.87 o 
   0   6  12     1585.02     1549.21     29.73 o 
   1   6  12       69.66       65.69     11.97 o 
   2   6  12     3521.47     3322.65     47.58 o 
   3   6  12     3013.02     2911.71     44.36 o 
   4   6  12     6398.18     6504.71     94.83 o 
   5   6  12     1283.98     1352.17     35.48 o 
   6   6  12      201.78      226.04     20.41 o 
 -14   7  12      543.44      607.57     33.55 o 
 -13   7  12     3441.74     3528.99     70.68 o 
 -12   7  12     1323.13     1272.10     34.15 o 
 -11   7  12     8798.15     9106.54    101.82 o 
 -10   7  12      377.99      405.84     17.92 o 
  -9   7  12      701.36      640.99     24.48 o 
  -8   7  12      399.24      430.79     17.42 o 
  -7   7  12     5941.56     5861.14     81.48 o 
  -6   7  12     1034.49      995.12     24.63 o 
  -5   7  12    10182.31    10213.79    106.89 o 
  -4   7  12      565.81      515.15     16.38 o 
  -3   7  12     2179.66     2126.98     34.87 o 
  -2   7  12      297.05      278.84     15.08 o 
  -1   7  12     4475.64     4336.16     55.59 o 
   0   7  12      339.79      315.12     16.02 o 
   1   7  12     8608.04     8369.90     92.80 o 
   2   7  12      187.10      161.91     13.93 o 
   3   7  12     2360.31     2368.62     39.75 o 
   4   7  12      145.68      162.15     17.84 o 
   5   7  12     1539.84     1530.49     37.69 o 
   6   7  12      136.61      161.22     19.71 o 
 -14   8  12      865.87      901.64     37.87 o 
 -13   8  12     2268.23     2332.84     56.68 o 
 -12   8  12       80.27       89.69     15.13 o 
 -11   8  12      179.55      208.25     16.43 o 
 -10   8  12     1207.33     1237.55     28.85 o 
  -9   8  12    10321.51    10303.49    124.43 o 
  -8   8  12     1594.40     1562.87     40.41 o 
  -7   8  12     7255.67     7236.41     81.85 o 
  -6   8  12      111.23       90.68     11.88 o 
  -5   8  12       94.82      112.60     11.56 o 
  -4   8  12      856.63      843.22     21.94 o 
  -3   8  12    14247.36    14193.49    129.90 o 
  -2   8  12     1191.96     1124.02     32.93 o 
  -1   8  12     9528.03     9562.71    139.00 o 
   0   8  12      343.51      318.20     19.91 o 
   1   8  12      424.98      363.88     17.47 o 
   2   8  12       10.12       -8.02     11.79 o 
   3   8  12     6680.78     6652.41     79.17 o 
   4   8  12      669.10      662.56     26.66 o 
   5   8  12     2961.14     2928.10     53.75 o 
   6   8  12      539.25      531.94     25.93 o 
 -13   9  12     3678.65     3847.77     76.22 o 
 -12   9  12     3748.97     3738.72     69.05 o 
 -11   9  12     3319.27     3344.27     50.90 o 
 -10   9  12     3389.47     3305.94     55.45 o 
  -9   9  12       51.00       62.67     14.97 o 
  -8   9  12       27.97       39.66     13.73 o 
  -7   9  12     3180.75     3187.20     45.74 o 
  -6   9  12     5913.27     5759.09     68.43 o 
  -5   9  12     3101.76     2897.55     42.10 o 
  -4   9  12     8030.95     7854.15     86.86 o 
  -3   9  12       76.91       79.43     10.39 o 
  -2   9  12      179.81      155.90     13.51 o 
  -1   9  12      275.67      270.85     15.80 o 
   0   9  12     9577.92     9479.14    102.99 o 
   1   9  12     2016.88     1795.41     33.44 o 
   2   9  12     4505.18     4379.95     66.17 o 
   3   9  12      188.64      213.00     17.82 o 
   4   9  12       24.18       27.61     16.06 o 
   5   9  12      174.88      175.43     19.40 o 
   6   9  12     1798.93     1757.90     42.50 o 
 -13  10  12       33.44       68.52     18.63 o 
 -12  10  12       85.15       95.60     15.77 o 
 -11  10  12      265.71      269.85     20.21 o 
 -10  10  12     5389.22     5552.12     79.24 o 
  -9  10  12        0.43       10.09     13.86 o 
  -8  10  12     9566.73     9595.55    117.97 o 
  -7  10  12       38.47       45.52     11.73 o 
  -6  10  12      576.28      558.94     20.18 o 
  -5  10  12       45.59       43.24     11.70 o 
  -4  10  12     3655.98     3776.26     50.52 o 
  -3  10  12       31.83       43.48     10.93 o 
  -2  10  12     8798.36     8791.92    153.00 o 
  -1  10  12       93.76      107.55     13.16 o 
   0  10  12     1773.96     1766.57     33.57 o 
   1  10  12       40.94       42.96     12.77 o 
   2  10  12     2679.20     2588.37     42.25 o 
   3  10  12       76.31       99.76     16.55 o 
   4  10  12     6339.21     6457.62     89.68 o 
   5  10  12      140.85      167.18     19.69 o 
 -13  11  12      421.01      465.26     26.06 o 
 -12  11  12     3954.33     3949.96     65.80 o 
 -11  11  12     1941.13     1847.66     56.94 o 
 -10  11  12     2797.43     2716.38     50.76 o 
  -9  11  12      700.11      771.68     28.07 o 
  -8  11  12     1284.20     1376.25     50.58 o 
  -7  11  12     1252.96     1193.54     31.39 o 
  -6  11  12     4471.19     4373.38     57.11 o 
  -5  11  12     4366.32     4146.03     54.91 o 
  -4  11  12     5549.18     5500.27     66.90 o 
  -3  11  12     1741.22     1632.71     35.44 o 
  -2  11  12      104.49      113.22     11.35 o 
  -1  11  12     2199.01     2202.23     37.52 o 
   0  11  12     4013.43     4028.94     54.94 o 
   1  11  12     3259.42     3199.61     75.60 o 
   2  11  12     2790.00     2745.03     43.96 o 
   3  11  12      743.87      692.69     27.83 o 
   4  11  12      170.70      144.89     18.95 o 
   5  11  12     1107.31     1169.32     36.07 o 
 -12  12  12       28.17       30.17     17.46 o 
 -11  12  12      613.20      711.70     29.51 o 
 -10  12  12       72.08       69.80     16.57 o 
  -9  12  12     7460.23     7449.63    100.32 o 
  -8  12  12      579.12      567.30     24.44 o 
  -7  12  12     3645.18     3542.44     57.12 o 
  -6  12  12      123.28      139.74     13.79 o 
  -5  12  12      856.04      834.98     23.92 o 
  -4  12  12      562.25      546.91     20.22 o 
  -3  12  12     7543.20     7539.37     85.67 o 
  -2  12  12      815.41      767.38     22.21 o 
  -1  12  12     3978.91     3867.79     77.61 o 
   0  12  12      218.12      227.09     16.39 o 
   1  12  12       14.41       21.27     13.31 o 
   2  12  12      832.52      806.38     24.76 o 
   3  12  12     3485.53     3731.04     81.57 o 
   4  12  12      178.33      159.06     19.32 o 
   5  12  12     2204.46     2199.60     47.96 o 
 -12  13  12      277.87      273.78     23.11 o 
 -11  13  12     2933.79     2910.07     55.24 o 
 -10  13  12      424.14      445.60     23.73 o 
  -9  13  12      699.10      691.04     27.72 o 
  -8  13  12       65.28       80.91     16.48 o 
  -7  13  12     3596.11     3765.26     60.10 o 
  -6  13  12     1424.14     1361.99     35.41 o 
  -5  13  12     8075.73     8129.39     92.18 o 
  -4  13  12      931.23      866.43     24.64 o 
  -3  13  12     1022.11     1026.59     32.89 o 
  -2  13  12        6.27       17.98     11.91 o 
  -1  13  12     2713.89     2765.06     49.15 o 
   0  13  12     1019.21      976.04     26.39 o 
   1  13  12     6020.42     5867.82     87.78 o 
   2  13  12      637.29      623.34     25.94 o 
   3  13  12      835.88      802.73     30.22 o 
   4  13  12       42.73       56.31     17.59 o 
 -11  14  12       76.94       68.42     18.55 o 
 -10  14  12     2443.88     2575.19     56.87 o 
  -9  14  12     2201.57     2248.07     47.15 o 
  -8  14  12     3894.36     3819.41     65.62 o 
  -7  14  12      846.04      818.99     28.81 o 
  -6  14  12       25.79       42.21     14.73 o 
  -5  14  12      341.65      332.80     21.77 o 
  -4  14  12     2144.50     2181.90     38.28 o 
  -3  14  12     2261.64     2279.51     38.91 o 
  -2  14  12     3644.22     3549.55     50.90 o 
  -1  14  12     1272.25     1206.21     32.81 o 
   0  14  12      710.67      683.16     23.92 o 
   1  14  12       58.10       49.03     14.17 o 
   2  14  12      364.30      360.05     22.21 o 
   3  14  12      972.84      966.67     32.68 o 
   4  14  12     2357.35     2456.09     50.50 o 
 -11  15  12        6.28        5.20     17.79 o 
 -10  15  12     3173.84     3112.55     66.31 o 
  -9  15  12       16.01       37.33     17.53 o 
  -8  15  12      162.94      185.12     19.52 o 
  -7  15  12        8.23       34.31     15.50 o 
  -6  15  12     4759.29     4830.00     72.51 o 
  -5  15  12        1.34        7.24     12.66 o 
  -4  15  12     6634.34     6443.24     78.30 o 
  -3  15  12      140.79      126.45     14.88 o 
  -2  15  12      220.85      246.23     16.58 o 
  -1  15  12        0.76       19.96     15.03 o 
   0  15  12     5706.87     5817.40     82.70 o 
   1  15  12      165.58      157.57     19.07 o 
   2  15  12     4071.57     4221.59    105.63 o 
   3  15  12       17.81       12.07     16.38 o 
 -10  16  12     1589.72     1728.39     44.01 o 
  -9  16  12     2172.01     2272.23     49.14 o 
  -8  16  12     2488.81     2508.81     50.48 o 
  -7  16  12      576.12      591.15     26.09 o 
  -6  16  12      110.59      145.13     18.06 o 
  -5  16  12       62.32       89.23     14.86 o 
  -4  16  12     2052.00     2038.08     38.04 o 
  -3  16  12     1983.53     1903.01     36.85 o 
  -2  16  12     2364.06     2400.32     41.57 o 
  -1  16  12     1455.75     1443.24     37.09 o 
   0  16  12      348.81      324.42     21.66 o 
   1  16  12       42.69       43.74     24.65 o 
   2  16  12      638.14      657.02     28.07 o 
  -9  17  12      397.95      391.32     24.94 o 
  -8  17  12       18.67       22.16     17.83 o 
  -7  17  12     1435.13     1468.19     56.08 o 
  -6  17  12      253.23      330.81     21.93 o 
  -5  17  12     5232.15     5229.14     80.28 o 
  -4  17  12      574.93      530.32     22.01 o 
  -3  17  12      995.37      980.36     28.08 o 
  -2  17  12       61.62       58.68     14.44 o 
  -1  17  12     1656.16     1673.59     35.18 o 
   0  17  12      563.85      597.32     26.16 o 
   1  17  12     5909.58     6207.65    258.62 o 
  -8  18  12      290.40      278.98     23.29 o 
  -7  18  12     1040.37     1019.50     34.55 o 
  -6  18  12       79.46       93.01     17.94 o 
  -5  18  12      170.05      185.96     19.91 o 
  -4  18  12      223.73      260.71     18.70 o 
  -3  18  12     3145.39     3191.59     50.72 o 
  -2  18  12      790.59      802.41     30.51 o 
  -1  18  12     2011.79     1999.83     39.61 o 
   0  18  12      283.02      339.86     27.03 o 
  -7  19  12      481.98      509.07     38.25 o 
  -6  19  12     2031.97     2016.35     46.50 o 
  -5  19  12     1075.09     1126.13     39.74 o 
  -4  19  12     2383.47     2348.74     43.71 o 
  -3  19  12       92.19       76.63     21.31 o 
  -2  19  12       38.26       39.21     14.92 o 
  -1  19  12      522.77      559.31     23.21 o 
 -13   0  13    11826.98    12277.44    334.31 o 
 -11   0  13     1763.85     1686.20     51.21 o 
  -9   0  13     6352.97     6622.46     97.47 o 
  -7   0  13    31926.64    31331.33    379.11 o 
  -5   0  13     1946.31     1844.68     55.09 o 
  -3   0  13     3812.83     3848.62     70.74 o 
  -1   0  13    11378.55    11556.97    153.94 o 
   1   0  13     1814.61     1901.81     56.53 o 
   3   0  13     1645.64     1599.33     60.72 o 
   5   0  13     3967.63     3910.44     88.88 o 
 -14   1  13      182.73      207.91     20.62 o 
 -13   1  13      321.97      371.87     22.33 o 
 -12   1  13     1588.16     1663.78     37.72 o 
 -11   1  13     4227.75     4245.47     63.07 o 
 -10   1  13     4138.98     4179.02     49.84 o 
  -9   1  13     4532.70     4742.59     53.49 o 
  -8   1  13     1692.55     1674.03     27.41 o 
  -7   1  13       23.38       32.97     10.22 o 
  -6   1  13     2525.54     2414.39     36.31 o 
  -5   1  13     5705.84     5528.37     59.15 o 
  -4   1  13     4148.42     4019.99     46.67 o 
  -3   1  13    13273.67    13079.01    120.46 o 
  -2   1  13     1649.44     1722.85     27.81 o 
  -1   1  13        0.99        0.26      9.01 o 
   0   1  13     1145.00     1148.96     26.26 o 
   1   1  13     5876.38     5711.98     69.10 o 
   2   1  13     2748.93     2691.83     42.29 o 
   3   1  13     5373.01     5383.39     67.70 o 
   4   1  13      820.88      868.68     26.12 o 
   5   1  13        7.80       21.37     15.56 o 
   6   1  13      291.24      279.65     33.23 o 
 -14   2  13     5416.97     5612.15     82.90 o 
 -13   2  13      924.09      938.55     31.43 o 
 -12   2  13     5717.76     6014.66     85.00 o 
 -11   2  13      118.08      108.40     15.47 o 
 -10   2  13      167.18      194.83     14.52 o 
  -9   2  13     1408.27     1463.25     32.30 o 
  -8   2  13    10229.60    10029.55     96.45 o 
  -7   2  13     1782.34     1829.18     31.76 o 
  -6   2  13    15401.57    15463.43    164.55 o 
  -5   2  13      251.30      228.35     12.34 o 
  -4   2  13       61.69       96.83     10.35 o 
  -3   2  13      610.08      584.88     19.70 o 
  -2   2  13    16236.78    16083.06    160.25 o 
  -1   2  13      782.26      754.30     19.24 o 
   0   2  13     5840.07     5841.00     69.89 o 
   1   2  13      528.41      515.35     19.32 o 
   2   2  13     1178.80     1139.33     41.45 o 
   3   2  13      170.67      160.06     15.12 o 
   4   2  13     3517.83     3520.47     70.37 o 
   5   2  13      212.87      244.21     19.58 o 
   6   2  13     2336.96     2356.19     57.26 o 
 -14   3  13      432.17      458.66     24.65 o 
 -13   3  13       13.38       14.89     16.08 o 
 -12   3  13     2829.02     2859.31     52.74 o 
 -11   3  13      806.83      805.97     23.85 o 
 -10   3  13     9174.90     9239.86    100.18 o 
  -9   3  13      489.01      564.14     18.38 o 
  -8   3  13     2240.49     2220.88     32.45 o 
  -7   3  13      304.34      322.54     15.51 o 
  -6   3  13     4451.94     4269.97     49.02 o 
  -5   3  13     3080.66     2858.53     37.15 o 
  -4   3  13    11611.63    11825.03    110.22 o 
  -3   3  13      976.63      939.74     23.53 o 
  -2   3  13     5715.54     5880.91     69.76 o 
  -1   3  13      369.30      326.66     15.85 o 
   0   3  13     1907.66     1837.04     33.91 o 
   1   3  13      300.29      276.87     15.68 o 
   2   3  13     7663.80     7489.61     90.54 o 
   3   3  13      989.99      903.40     25.25 o 
   4   3  13     2804.54     2864.30     45.71 o 
   5   3  13       32.82       38.23     16.41 o 
   6   3  13      682.09      704.42     34.11 o 
 -14   4  13     2101.16     2156.40     46.47 o 
 -13   4  13     4836.52     4814.41     72.95 o 
 -12   4  13     1665.08     1624.52     37.69 o 
 -11   4  13      624.72      648.73     22.43 o 
 -10   4  13      147.12      157.40     15.19 o 
  -9   4  13     3309.42     3442.65     43.66 o 
  -8   4  13     5588.07     5711.51     61.60 o 
  -7   4  13    19218.83    19265.17    188.04 o 
  -6   4  13     3590.19     3458.92     53.73 o 
  -5   4  13     1739.81     1795.95     38.30 o 
  -4   4  13       30.67       29.95     10.92 o 
  -3   4  13     2129.49     2139.09     35.56 o 
  -2   4  13     2738.37     2617.79     40.41 o 
  -1   4  13     8251.27     8009.99     89.39 o 
   0   4  13     2965.99     2876.83     43.19 o 
   1   4  13      497.75      530.42     19.63 o 
   2   4  13       33.24       31.90     12.60 o 
   3   4  13      366.23      353.66     18.42 o 
   4   4  13      821.84      840.35     25.96 o 
   5   4  13     3164.60     3265.79     65.26 o 
   6   4  13     1069.95     1126.71     34.65 o 
 -14   5  13       50.44       90.93     21.21 o 
 -13   5  13      126.87      109.82     20.60 o 
 -12   5  13        0.00        3.52     16.47 o 
 -11   5  13     5885.75     5866.27     80.70 o 
 -10   5  13       43.23       37.56     13.53 o 
  -9   5  13     6313.37     6279.92     83.12 o 
  -8   5  13      178.61      188.10     13.90 o 
  -7   5  13      200.98      220.45     22.93 o 
  -6   5  13       10.51       15.63     13.90 o 
  -5   5  13     8582.20     8418.38     92.03 o 
  -4   5  13       17.94       19.90     10.77 o 
  -3   5  13    14187.52    14080.34    142.73 o 
  -2   5  13      234.19      193.56     14.25 o 
  -1   5  13      323.17      360.80     26.48 o 
   0   5  13       71.75       92.47     13.03 o 
   1   5  13     7944.67     7895.54    101.28 o 
   2   5  13       29.00       33.98     12.89 o 
   3   5  13     7697.79     7684.75     89.22 o 
   4   5  13       43.02        0.03     15.22 o 
   5   5  13       39.82       59.19     17.22 o 
 -14   6  13     1488.20     1511.50     61.25 o 
 -13   6  13     5081.22     5189.63    152.83 o 
 -12   6  13     1501.13     1580.89     44.13 o 
 -11   6  13     1046.69      970.00     30.16 o 
 -10   6  13       30.00       38.30     14.19 o 
  -9   6  13     3911.10     3991.30     60.63 o 
  -8   6  13     3058.84     2963.78     44.16 o 
  -7   6  13    12169.66    12389.36    127.95 o 
  -6   6  13     2832.96     2801.76     41.25 o 
  -5   6  13      735.09      697.69     28.44 o 
  -4   6  13      126.84      148.01     13.25 o 
  -3   6  13     4064.48     3903.14     52.35 o 
  -2   6  13     4441.89     4222.29     55.45 o 
  -1   6  13     7367.10     7396.31     84.58 o 
   0   6  13     4333.25     4114.37     55.44 o 
   1   6  13      821.87      802.52     27.99 o 
   2   6  13      632.73      638.00     22.58 o 
   3   6  13      132.94      116.07     15.06 o 
   4   6  13     1647.43     1589.38     38.65 o 
   5   6  13     1807.03     1968.60     43.97 o 
 -13   7  13      424.88      404.69     27.53 o 
 -12   7  13     2122.71     2126.38     51.29 o 
 -11   7  13      457.80      481.28     22.94 o 
 -10   7  13     7361.09     7331.45     95.95 o 
  -9   7  13      275.04      268.53     18.55 o 
  -8   7  13     1763.91     1796.44     33.46 o 
  -7   7  13       94.13       94.51     12.69 o 
  -6   7  13     3895.56     3833.05     58.13 o 
  -5   7  13      288.98      302.70     18.12 o 
  -4   7  13    11174.99    11519.22    120.39 o 
  -3   7  13     2033.89     1944.02     34.48 o 
  -2   7  13     4191.19     4176.97     69.43 o 
  -1   7  13      184.69      182.66     14.64 o 
   0   7  13     2218.33     2174.85     65.66 o 
   1   7  13      988.90      888.75     28.97 o 
   2   7  13     6119.35     6066.50     74.27 o 
   3   7  13      862.99      854.40     26.30 o 
   4   7  13     1939.42     1878.25     42.58 o 
   5   7  13       39.84       30.88     16.94 o 
 -13   8  13      335.38      324.15     32.42 o 
 -12   8  13     4188.14     4145.68     66.56 o 
 -11   8  13        7.44       35.38     15.43 o 
 -10   8  13       70.14       78.54     15.78 o 
  -9   8  13       31.58       19.18     13.87 o 
  -8   8  13    10435.34    10452.18    157.55 o 
  -7   8  13     1094.68     1044.15     25.89 o 
  -6   8  13     5852.64     5590.61     67.55 o 
  -5   8  13      448.62      471.77     17.95 o 
  -4   8  13       30.32       37.80     13.19 o 
  -3   8  13       11.19       19.77     11.49 o 
  -2   8  13     6011.04     5941.74     71.59 o 
  -1   8  13     2537.73     2411.21     45.71 o 
   0   8  13     6600.53     6591.34     78.45 o 
   1   8  13      676.52      686.38     23.46 o 
   2   8  13      172.66      162.74     15.65 o 
   3   8  13       44.81       69.51     16.55 o 
   4   8  13     3682.39     3672.98     62.17 o 
   5   8  13      507.58      487.67     25.34 o 
 -13   9  13        4.20        6.78     23.73 o 
 -12   9  13     1566.00     1655.00     44.98 o 
 -11   9  13     5124.35     5221.46     77.32 o 
 -10   9  13     2569.68     2572.80     48.49 o 
  -9   9  13     5435.49     5273.22     75.77 o 
  -8   9  13      164.92      164.64     16.75 o 
  -7   9  13      226.96      226.52     15.10 o 
  -6   9  13      783.61      736.56     22.34 o 
  -5   9  13     4029.09     3872.32     52.19 o 
  -4   9  13     3399.45     3391.28     54.66 o 
  -3   9  13     4723.57     4500.78     67.42 o 
  -2   9  13     1357.08     1308.88     31.15 o 
  -1   9  13        4.34       18.48     11.86 o 
   0   9  13      315.11      270.89     16.77 o 
   1   9  13     3382.87     3221.09     48.54 o 
   2   9  13     3432.29     3539.63     52.16 o 
   3   9  13     3785.40     3793.45     85.01 o 
   4   9  13      466.95      449.82     24.42 o 
   5   9  13        7.76       -0.71     17.11 o 
 -13  10  13     6385.61     6498.40    133.97 o 
 -12  10  13       38.19       54.10     17.53 o 
 -11  10  13      759.90      761.16     30.12 o 
 -10  10  13        3.33        2.00     14.97 o 
  -9  10  13     2777.37     2764.27     50.36 o 
  -8  10  13      432.01      449.74     21.92 o 
  -7  10  13    11022.64    11143.63    119.14 o 
  -6  10  13        8.67        2.61     11.15 o 
  -5  10  13     2519.11     2371.24     38.72 o 
  -4  10  13      316.44      304.45     19.07 o 
  -3  10  13     2194.20     2135.46     45.75 o 
  -2  10  13       23.61        8.70     12.18 o 
  -1  10  13     8074.74     8374.82    150.20 o 
   0  10  13      262.98      253.73     16.58 o 
   1  10  13     1922.35     1934.24     36.88 o 
   2  10  13      242.91      228.37     17.08 o 
   3  10  13     1210.03     1221.66     41.92 o 
   4  10  13      194.70      191.75     20.27 o 
 -12  11  13      669.95      711.80     29.98 o 
 -11  11  13     3161.03     3333.10     59.01 o 
 -10  11  13     2829.06     2812.86     52.35 o 
  -9  11  13     3752.68     3572.50     66.14 o 
  -8  11  13     1214.41     1134.83     32.01 o 
  -7  11  13      138.61      153.45     14.74 o 
  -6  11  13     2695.48     2525.84     41.14 o 
  -5  11  13     3535.68     3582.21     50.83 o 
  -4  11  13     3004.95     2948.36     44.63 o 
  -3  11  13     5676.94     5574.61     83.16 o 
  -2  11  13      398.84      388.18     19.98 o 
  -1  11  13        5.49        1.84     12.36 o 
   0  11  13     1480.09     1464.07     32.23 o 
   1  11  13     3942.26     3965.14     68.78 o 
   2  11  13      786.01      776.44     25.68 o 
   3  11  13     2596.00     2753.56     52.70 o 
   4  11  13      580.76      620.34     27.77 o 
 -12  12  13     2286.81     2317.19     50.13 o 
 -11  12  13       46.80       54.10     21.33 o 
 -10  12  13       20.50       32.17     16.55 o 
  -9  12  13      689.60      712.01     28.45 o 
  -8  12  13     3791.77     3814.11     61.79 o 
  -7  12  13      313.43      379.13     29.78 o 
  -6  12  13     6186.08     5925.41     73.02 o 
  -5  12  13       67.64       85.63     13.02 o 
  -4  12  13      205.02      191.15     15.15 o 
  -3  12  13     1074.54     1042.34     31.04 o 
  -2  12  13     4485.06     4385.62     66.61 o 
  -1  12  13      143.22      169.72     15.80 o 
   0  12  13     6453.78     6473.83    101.30 o 
   1  12  13      170.01      155.81     16.59 o 
   2  12  13      176.85      174.25     26.00 o 
   3  12  13       93.23       98.40     18.00 o 
 -11  13  13      976.02      997.14     35.07 o 
 -10  13  13     5766.38     5890.98     86.46 o 
  -9  13  13      775.61      781.21     29.77 o 
  -8  13  13      755.20      768.36     29.70 o 
  -7  13  13        3.60       30.66     15.34 o 
  -6  13  13     3081.45     3054.41     47.50 o 
  -5  13  13      952.04      901.19     25.62 o 
  -4  13  13     7356.87     7389.35     86.52 o 
  -3  13  13      160.94      164.17     17.88 o 
  -2  13  13      903.11      872.07     28.96 o 
  -1  13  13       97.70      133.88     17.36 o 
   0  13  13     1277.40     1279.57     32.14 o 
   1  13  13      111.95       95.63     17.14 o 
   2  13  13     2828.54     2985.50     55.44 o 
   3  13  13      430.54      455.69     25.90 o 
 -11  14  13      539.06      508.36     27.19 o 
 -10  14  13       23.01       48.92     18.36 o 
  -9  14  13      925.15      935.56     33.02 o 
  -8  14  13     1211.33     1262.43     35.73 o 
  -7  14  13     3413.80     3385.66     58.11 o 
  -6  14  13     1278.41     1270.39     30.77 o 
  -5  14  13     1650.94     1628.57     33.85 o 
  -4  14  13       94.88      113.20     14.80 o 
  -3  14  13      879.07      844.16     29.61 o 
  -2  14  13     1121.76     1092.66     32.31 o 
  -1  14  13     4106.82     4240.94     76.92 o 
   0  14  13     1613.34     1622.11     39.24 o 
   1  14  13     1640.27     1618.79     46.80 o 
   2  14  13       27.78       40.26     17.50 o 
 -10  15  13       36.77       18.10     18.17 o 
  -9  15  13     3718.69     3647.31     66.13 o 
  -8  15  13       15.02        6.38     15.89 o 
  -7  15  13      154.72      199.67     19.73 o 
  -6  15  13        6.47       15.26     15.29 o 
  -5  15  13     5102.38     5040.19     66.94 o 
  -4  15  13       28.05       10.56     13.54 o 
  -3  15  13     4063.06     3959.84     56.63 o 
  -2  15  13        2.29       -9.75     15.02 o 
  -1  15  13       22.56       24.96     15.78 o 
   0  15  13       23.21       38.95     17.01 o 
   1  15  13     2470.26     2520.51     72.84 o 
   2  15  13       43.43       28.72     17.54 o 
  -9  16  13      837.99      850.06     39.19 o 
  -8  16  13      765.34      837.95     47.27 o 
  -7  16  13     1989.66     1992.61     60.90 o 
  -6  16  13     1048.51     1017.07     32.88 o 
  -5  16  13      908.32      913.81     28.96 o 
  -4  16  13      111.27      134.62     16.61 o 
  -3  16  13      792.66      849.41     26.97 o 
  -2  16  13     1741.12     1717.11     53.50 o 
  -1  16  13     2560.94     2608.17     51.19 o 
   0  16  13     2706.39     2813.57     84.89 o 
   1  16  13      752.40      733.67     34.75 o 
  -8  17  13      466.86      413.47     25.37 o 
  -7  17  13       75.00      107.19     19.06 o 
  -6  17  13     1526.55     1577.51     39.85 o 
  -5  17  13      139.97      136.71     18.58 o 
  -4  17  13     3717.66     3834.81     57.25 o 
  -3  17  13      145.48      126.15     16.24 o 
  -2  17  13      811.51      780.29     37.24 o 
  -1  17  13       40.91       89.52     18.29 o 
   0  17  13      482.25      529.50     31.26 o 
  -6  18  13     1564.25     1633.42     41.90 o 
  -5  18  13      137.37      128.04     19.59 o 
  -4  18  13      178.80      195.95     18.33 o 
  -3  18  13        5.20       18.46     14.64 o 
  -2  18  13     1744.45     1785.47     43.62 o 
 -14   0  14     2232.56     2317.34    100.83 o 
 -12   0  14     7726.18     8025.19    146.55 o 
 -10   0  14     1946.58     2102.26    118.85 o 
  -8   0  14     1753.43     1725.69     52.30 o 
  -6   0  14    12644.78    12565.15    245.14 o 
  -4   0  14     8378.71     8281.83    117.11 o 
  -2   0  14     1616.56     1591.54     39.87 o 
   0   0  14    11420.92    11686.40    158.46 o 
   2   0  14     4082.56     4041.00     91.08 o 
   4   0  14      107.38       97.19     25.01 o 
 -14   1  14     2981.28     2888.24     54.35 o 
 -13   1  14      796.09      757.16     29.06 o 
 -12   1  14       18.09       31.12     14.68 o 
 -11   1  14      452.32      467.20     24.53 o 
 -10   1  14     4775.28     4914.25     69.83 o 
  -9   1  14     3564.54     3726.35     57.03 o 
  -8   1  14     8959.37     8864.26     96.60 o 
  -7   1  14     2230.98     2089.46     32.35 o 
  -6   1  14      321.56      343.52     18.11 o 
  -5   1  14      920.38      833.06     20.90 o 
  -4   1  14     5127.11     4973.86     55.68 o 
  -3   1  14     7818.38     7839.77     79.29 o 
  -2   1  14     9831.18     9782.26     95.45 o 
  -1   1  14     1315.31     1241.99     26.08 o 
   0   1  14      270.66      301.84     19.59 o 
   1   1  14      356.64      305.78     17.03 o 
   2   1  14     4594.67     4448.90     60.08 o 
   3   1  14     1819.11     1838.06     40.95 o 
   4   1  14     2436.90     2498.97     49.13 o 
   5   1  14      689.32      689.30     34.13 o 
 -14   2  14      349.32      359.88     23.29 o 
 -13   2  14     5768.30     5974.92     84.79 o 
 -12   2  14      623.77      659.54     30.42 o 
 -11   2  14     5781.97     5794.88     79.78 o 
 -10   2  14      142.66      163.02     18.57 o 
  -9   2  14       75.12       93.51     14.27 o 
  -8   2  14      591.10      602.80     20.93 o 
  -7   2  14     7930.26     7905.89     87.79 o 
  -6   2  14      601.87      540.83     17.99 o 
  -5   2  14     9791.63     9420.37     91.89 o 
  -4   2  14      152.27      139.88     11.66 o 
  -3   2  14     1633.35     1693.02     32.53 o 
  -2   2  14       12.30       -5.96     11.24 o 
  -1   2  14     4888.29     4871.58     62.27 o 
   0   2  14      960.15      911.72     25.28 o 
   1   2  14     5370.63     5313.93     67.32 o 
   2   2  14      562.37      582.65     22.40 o 
   3   2  14      999.84     1012.15     28.32 o 
   4   2  14        2.35      -12.37     13.67 o 
   5   2  14     2173.15     2161.75     54.41 o 
 -14   3  14      306.54      312.07     22.19 o 
 -13   3  14     1978.76     2056.47     44.46 o 
 -12   3  14        0.44       -8.69     15.98 o 
 -11   3  14     1297.77     1374.68     33.80 o 
 -10   3  14      625.10      711.01     25.23 o 
  -9   3  14    11135.58    11415.70    120.23 o 
  -8   3  14     1817.26     1716.00     39.75 o 
  -7   3  14     5850.17     5744.84     78.17 o 
  -6   3  14      109.22      115.66     12.94 o 
  -5   3  14     4374.30     4111.73     89.23 o 
  -4   3  14      270.81      274.96     15.96 o 
  -3   3  14    13092.65    13185.01    135.99 o 
  -2   3  14     1292.28     1254.67     28.44 o 
  -1   3  14     4267.08     4120.64     55.70 o 
   0   3  14       76.26       72.80     13.43 o 
   1   3  14      999.48      933.27     37.30 o 
   2   3  14      230.44      208.99     16.89 o 
   3   3  14     4510.25     4594.78     62.53 o 
   4   3  14      633.18      662.29     24.44 o 
   5   3  14     1452.56     1574.39     40.61 o 
 -14   4  14     1146.47     1250.45     44.02 o 
 -13   4  14     2361.94     2475.16     69.85 o 
 -12   4  14     4857.27     4784.48    106.50 o 
 -11   4  14     1109.75     1055.55     36.07 o 
 -10   4  14     1037.75     1104.45     34.78 o 
  -9   4  14      252.75      293.45     19.32 o 
  -8   4  14      177.86      190.74     17.32 o 
  -7   4  14     2741.35     2676.52     50.73 o 
  -6   4  14     9897.69    10020.55    120.99 o 
  -5   4  14     1921.68     1867.63     33.97 o 
  -4   4  14     3245.51     3111.24     45.76 o 
  -3   4  14       94.05       93.13     13.36 o 
  -2   4  14      949.82      824.84     24.42 o 
  -1   4  14     1217.38     1142.66     29.62 o 
   0   4  14     8652.91     8907.21     99.74 o 
   1   4  14     2199.12     2096.45     37.91 o 
   2   4  14     2597.92     2547.20     42.79 o 
   3   4  14     1202.96     1146.95     29.91 o 
   4   4  14       24.00       17.31     17.22 o 
 -13   5  14        0.59      -12.40     22.10 o 
 -12   5  14       28.04       30.66     22.40 o 
 -11   5  14        1.93      -13.33     15.50 o 
 -10   5  14     5628.19     5739.41     79.68 o 
  -9   5  14      138.04      148.16     14.29 o 
  -8   5  14    12669.78    12908.39    150.73 o 
  -7   5  14       24.76       11.75     13.54 o 
  -6   5  14       96.45       97.29     15.32 o 
  -5   5  14      327.95      339.97     16.71 o 
  -4   5  14     9110.23     9149.18    100.42 o 
  -3   5  14       20.36       28.00     11.97 o 
  -2   5  14    12102.15    12020.89    126.51 o 
  -1   5  14       10.72       -5.21     11.62 o 
   0   5  14       62.91      111.39     18.43 o 
   1   5  14        0.64       13.02     12.25 o 
   2   5  14     2539.66     2465.71     42.31 o 
   3   5  14        0.33        3.53     13.99 o 
   4   5  14     4269.22     4393.48     70.01 o 
 -13   6  14     1091.00     1133.36     49.00 o 
 -12   6  14     4456.81     4622.88     94.20 o 
 -11   6  14     2031.11     1942.47     56.96 o 
 -10   6  14      533.85      514.53     22.99 o 
  -9   6  14       23.49       36.57     13.91 o 
  -8   6  14      846.95      891.60     28.96 o 
  -7   6  14     2903.61     2877.46     66.77 o 
  -6   6  14     7178.79     6864.55     90.35 o 
  -5   6  14     4619.87     4405.94     65.31 o 
  -4   6  14     2271.70     2251.28     38.01 o 
  -3   6  14      154.05      164.83     14.58 o 
  -2   6  14      134.67      157.22     14.53 o 
  -1   6  14     2142.93     2141.41     44.53 o 
   0   6  14     4385.78     4345.99     59.95 o 
   1   6  14     1918.17     1806.89     35.43 o 
   2   6  14     2748.81     2829.13     45.88 o 
   3   6  14      303.79      304.48     18.85 o 
   4   6  14      184.08      171.55     19.92 o 
 -13   7  14     1714.30     1776.19     60.78 o 
 -12   7  14       21.09       27.67     21.76 o 
 -11   7  14     1732.39     1727.61     39.79 o 
 -10   7  14      505.51      483.66     31.41 o 
  -9   7  14     9125.00     9148.66    114.24 o 
  -8   7  14     1326.92     1342.64     29.56 o 
  -7   7  14     2634.16     2579.77     47.60 o 
  -6   7  14       12.02       47.53     14.60 o 
  -5   7  14     2150.30     2017.42     40.94 o 
  -4   7  14     1681.77     1613.68     36.55 o 
  -3   7  14     7848.56     7749.33     88.72 o 
  -2   7  14     1430.74     1368.18     31.10 o 
  -1   7  14     4483.63     4509.31     61.44 o 
   0   7  14       19.99       24.57     13.26 o 
   1   7  14      392.09      370.39     18.78 o 
   2   7  14      457.68      458.47     20.75 o 
   3   7  14     4519.13     4652.38     72.51 o 
   4   7  14      203.17      189.99     20.87 o 
 -13   8  14     4416.62     4596.43    104.44 o 
 -12   8  14      813.15      806.19     34.73 o 
 -11   8  14     4090.86     4162.42     66.46 o 
 -10   8  14      651.49      586.35     25.17 o 
  -9   8  14        3.72       28.95     14.84 o 
  -8   8  14      150.68      163.75     15.26 o 
  -7   8  14     6150.11     6134.29     84.38 o 
  -6   8  14     1513.96     1496.05     41.29 o 
  -5   8  14     6621.21     6644.93     89.09 o 
  -4   8  14      279.52      252.55     18.77 o 
  -3   8  14      323.37      319.51     19.98 o 
  -2   8  14       77.95       67.76     13.18 o 
  -1   8  14     2769.89     2736.36     56.49 o 
   0   8  14     1428.24     1417.98     31.65 o 
   1   8  14     5472.05     5519.93     89.45 o 
   2   8  14      143.07      122.50     15.47 o 
   3   8  14      710.92      736.94     29.96 o 
   4   8  14       86.12       82.25     18.94 o 
 -12   9  14       36.21       49.93     17.41 o 
 -11   9  14      718.82      754.39     29.70 o 
 -10   9  14     2614.53     2660.50     50.85 o 
  -9   9  14     4929.65     4869.73    149.61 o 
  -8   9  14     5207.81     5395.19     76.94 o 
  -7   9  14      804.36      791.04     28.04 o 
  -6   9  14       43.46       70.10     15.42 o 
  -5   9  14     1011.52     1075.00     31.34 o 
  -4   9  14     2870.28     2734.99     49.26 o 
  -3   9  14     3178.21     3049.21     52.90 o 
  -2   9  14     4039.54     4073.29     56.69 o 
  -1   9  14      790.91      779.12     24.96 o 
   0   9  14      590.20      626.71     23.44 o 
   1   9  14      539.62      534.60     21.69 o 
   2   9  14     1319.04     1304.23     31.92 o 
   3   9  14     1341.02     1302.90     37.41 o 
 -12  10  14     6936.09     7242.24    100.88 o 
 -11  10  14        5.44        3.94     16.09 o 
 -10  10  14     2811.09     2847.55     52.99 o 
  -9  10  14      196.86      245.00     19.84 o 
  -8  10  14     1264.35     1339.10     35.01 o 
  -7  10  14      214.33      216.97     15.83 o 
  -6  10  14     7326.87     7202.06     97.00 o 
  -5  10  14      279.33      253.66     25.10 o 
  -4  10  14     4386.36     4411.09     67.46 o 
  -3  10  14        5.01      -10.55     13.58 o 
  -2  10  14      856.69      880.27     33.51 o 
  -1  10  14      137.39      168.53     15.81 o 
   0  10  14     7316.21     7517.77     89.41 o 
   1  10  14      139.20      142.35     15.63 o 
   2  10  14     2137.66     2306.84     61.26 o 
   3  10  14       12.91       -5.66     16.88 o 
 -12  11  14        5.73       25.47     18.27 o 
 -11  11  14      804.52      832.23     36.95 o 
 -10  11  14     3237.50     3289.28     58.63 o 
  -9  11  14     1532.14     1538.41     38.48 o 
  -8  11  14     3942.26     3993.35    103.53 o 
  -7  11  14     1177.92     1180.52     29.46 o 
  -6  11  14       12.58        5.34     14.83 o 
  -5  11  14       34.29       48.20     15.38 o 
  -4  11  14     3211.13     3164.76     55.49 o 
  -3  11  14     1475.93     1384.79     35.43 o 
  -2  11  14     3933.38     3824.83     62.81 o 
  -1  11  14     1450.65     1446.87     34.94 o 
   0  11  14      249.25      218.33     18.25 o 
   1  11  14       19.51       29.73     14.49 o 
   2  11  14     1780.98     1851.63     47.42 o 
   3  11  14     2012.44     2048.82     64.46 o 
 -11  12  14     5202.20     5342.43     81.83 o 
 -10  12  14        4.05       -3.03     16.59 o 
  -9  12  14      362.77      339.11     22.47 o 
  -8  12  14      300.50      320.27     29.74 o 
  -7  12  14     4935.41     5047.03     74.93 o 
  -6  12  14      215.77      214.62     16.57 o 
  -5  12  14     6316.49     6256.21     87.34 o 
  -4  12  14      430.51      434.29     22.99 o 
  -3  12  14       93.57      132.11     17.41 o 
  -2  12  14       64.70       72.34     20.93 o 
  -1  12  14     4045.87     4115.46     81.45 o 
   0  12  14      546.91      575.15     23.10 o 
   1  12  14     2874.36     2922.18     67.72 o 
   2  12  14      126.00      130.18     19.29 o 
 -10  13  14      417.30      443.62     25.47 o 
  -9  13  14     3784.50     3870.15     65.19 o 
  -8  13  14      412.51      432.12     23.80 o 
  -7  13  14     1653.68     1580.62     38.41 o 
  -6  13  14      125.18      132.26     16.09 o 
  -5  13  14     1324.57     1320.12     36.14 o 
  -4  13  14      107.46      117.79     26.68 o 
  -3  13  14     4577.33     4438.84     69.51 o 
  -2  13  14      462.09      455.60     23.55 o 
  -1  13  14     3090.77     3159.73     56.49 o 
   0  13  14       84.99      100.26     18.10 o 
   1  13  14      312.14      285.03     22.90 o 
 -10  14  14     1680.46     1661.90     43.47 o 
  -9  14  14        0.27        5.22     17.28 o 
  -8  14  14      280.12      353.15     23.24 o 
  -7  14  14     1445.62     1510.12     38.40 o 
  -6  14  14     4888.34     4829.02     65.90 o 
  -5  14  14     1037.17      998.89     31.95 o 
  -4  14  14     1696.35     1710.28     40.86 o 
  -3  14  14        2.48        0.35     15.24 o 
  -2  14  14      556.81      606.34     27.22 o 
  -1  14  14      854.26      861.17     30.98 o 
   0  14  14     3372.63     3449.71     60.82 o 
   1  14  14      557.30      610.41     27.98 o 
  -9  15  14        2.21      -11.55     17.30 o 
  -8  15  14     2941.54     3069.10     57.56 o 
  -7  15  14        8.52       12.71     16.48 o 
  -6  15  14       18.04       24.54     16.67 o 
  -5  15  14       93.25       85.66     18.07 o 
  -4  15  14     2043.27     1977.98     58.13 o 
  -3  15  14       35.24        1.21     16.22 o 
  -2  15  14     3779.52     3818.19     86.81 o 
  -1  15  14      100.23      122.66     19.21 o 
   0  15  14      393.50      422.02     25.17 o 
  -8  16  14      472.08      550.52     27.55 o 
  -7  16  14     1114.60     1156.57     36.46 o 
  -6  16  14     2753.74     2899.69     55.23 o 
  -5  16  14     1430.52     1482.33     39.94 o 
  -4  16  14     1014.14      960.04     33.73 o 
  -3  16  14      204.16      221.31     20.95 o 
  -2  16  14      657.16      658.24     29.40 o 
  -1  16  14      623.54      669.23     32.88 o 
  -6  17  14        5.00       -4.96     24.73 o 
  -5  17  14      330.46      382.62     24.12 o 
  -4  17  14      171.16      189.78     21.51 o 
  -3  17  14     2582.25     2648.84     53.51 o 
 -13   0  15     1276.52     1423.70     73.81 o 
 -11   0  15     6399.58     6137.92    166.94 o 
  -9   0  15     4622.18     4794.33     99.67 o 
  -7   0  15      908.16      863.58     30.71 o 
  -5   0  15     7696.89     7577.38    111.25 o 
  -3   0  15     9808.39     9966.84    138.65 o 
  -1   0  15       10.95       19.69     39.95 o 
   1   0  15    10913.41    11109.04    194.55 o 
   3   0  15     2263.21     2387.11     83.25 o 
 -13   1  15     4709.73     4877.58    155.75 o 
 -12   1  15      823.64      825.04     41.28 o 
 -11   1  15       81.34       65.20     21.52 o 
 -10   1  15      523.23      545.34     23.27 o 
  -9   1  15     3302.63     3197.57     52.69 o 
  -8   1  15     4307.62     4127.91     55.31 o 
  -7   1  15     6224.84     6153.50     73.12 o 
  -6   1  15     1738.52     1657.24     29.10 o 
  -5   1  15      332.64      322.34     15.00 o 
  -4   1  15        5.35       25.10     12.22 o 
  -3   1  15     2746.05     2523.04     41.25 o 
  -2   1  15     1586.30     1540.06     32.08 o 
  -1   1  15     5300.80     5272.60     67.27 o 
   0   1  15     1751.09     1861.72     42.02 o 
   1   1  15     1097.80     1101.90     34.18 o 
   2   1  15       77.15       74.69     18.11 o 
   3   1  15      975.06      918.33     33.01 o 
   4   1  15     1198.65     1162.45     48.54 o 
 -13   2  15       19.82       20.75     23.10 o 
 -12   2  15     2357.96     2290.23     72.79 o 
 -11   2  15      335.75      340.34     31.52 o 
 -10   2  15     6240.59     6428.65    113.75 o 
  -9   2  15      187.04      265.10     34.63 o 
  -8   2  15     1033.22     1003.45     30.23 o 
  -7   2  15       59.98       60.65     14.54 o 
  -6   2  15     3906.50     3644.44     51.38 o 
  -5   2  15      976.38      952.08     39.30 o 
  -4   2  15    12902.16    13000.44    135.60 o 
  -3   2  15     1226.61     1173.95     28.73 o 
  -2   2  15     1444.53     1380.96     30.10 o 
  -1   2  15      117.60       99.91     14.57 o 
   0   2  15     4616.37     4560.51     61.94 o 
   1   2  15      810.20      801.18     26.10 o 
   2   2  15     6837.04     7003.30     96.90 o 
   3   2  15      399.53      380.87     23.76 o 
 -13   3  15      266.75      273.67     30.04 o 
 -12   3  15     2753.28     2696.87    101.85 o 
 -11   3  15       55.07       39.23     21.92 o 
 -10   3  15     1662.70     1642.04    113.83 o 
  -9   3  15       34.21       36.24     14.73 o 
  -8   3  15     9121.48     9283.43    115.35 o 
  -7   3  15      995.24     1060.57     30.63 o 
  -6   3  15     3775.97     3672.38     58.22 o 
  -5   3  15      636.92      615.39     22.27 o 
  -4   3  15     1196.32     1161.88     36.29 o 
  -3   3  15      370.87      348.39     17.73 o 
  -2   3  15     6913.53     6826.79     81.50 o 
  -1   3  15     1361.24     1400.79     31.30 o 
   0   3  15     3381.54     3454.37     59.25 o 
   1   3  15       87.14      107.47     15.57 o 
   2   3  15       59.03       60.17     15.61 o 
   3   3  15       76.51       58.81     15.69 o 
 -13   4  15      607.66      569.43     61.39 o 
 -12   4  15      595.78      634.34     53.61 o 
 -11   4  15     4499.08     4502.45    142.60 o 
 -10   4  15     2183.22     2145.43     61.63 o 
  -9   4  15     2441.15     2433.71     46.57 o 
  -8   4  15      461.08      446.20     22.23 o 
  -7   4  15      670.59      665.66     26.38 o 
  -6   4  15     2258.36     2171.14     54.38 o 
  -5   4  15     7106.87     6892.29     99.51 o 
  -4   4  15     3698.83     3615.76     51.85 o 
  -3   4  15     4250.51     4462.11     60.94 o 
  -2   4  15      646.25      629.60     22.97 o 
  -1   4  15       80.27      118.68     15.36 o 
   0   4  15     1737.00     1700.77     40.32 o 
   1   4  15     4335.20     4244.38     59.79 o 
   2   4  15     2309.19     2305.01     41.92 o 
   3   4  15     1525.34     1568.56     35.49 o 
 -13   5  15     6124.34     6312.66    127.58 o 
 -12   5  15        6.04      -14.31     20.13 o 
 -11   5  15      129.19       95.76     24.09 o 
 -10   5  15      177.91      210.61     21.81 o 
  -9   5  15     3267.33     3318.55     56.29 o 
  -8   5  15        6.14        3.67     14.13 o 
  -7   5  15    10156.46    10324.34    126.40 o 
  -6   5  15        6.58       13.39     13.65 o 
  -5   5  15      626.60      658.13     36.43 o 
  -4   5  15      705.36      633.18     23.44 o 
  -3   5  15     4165.28     4064.19     56.70 o 
  -2   5  15       21.86       -1.26     12.79 o 
  -1   5  15     7839.37     8004.07     93.16 o 
   0   5  15      159.63      168.42     16.57 o 
   1   5  15     1016.01     1111.31     29.92 o 
   2   5  15       53.33       50.18     14.60 o 
   3   5  15      913.87      910.35     28.72 o 
 -13   6  15      236.98      236.62     30.13 o 
 -12   6  15     1701.62     1726.54     47.24 o 
 -11   6  15     3648.26     3736.00     88.04 o 
 -10   6  15     1823.86     1876.77     48.57 o 
  -9   6  15     1850.88     1809.23     55.43 o 
  -8   6  15      166.11      174.53     18.01 o 
  -7   6  15      158.51      162.35     17.64 o 
  -6   6  15     1543.34     1544.52     37.16 o 
  -5   6  15     8750.97     8861.90    112.20 o 
  -4   6  15     3934.90     3884.16     55.00 o 
  -3   6  15     3667.12     3634.31     52.94 o 
  -2   6  15      168.18      185.86     16.44 o 
  -1   6  15      583.67      552.88     22.51 o 
   0   6  15      977.65      928.59     27.71 o 
   1   6  15     3797.29     3893.09     68.96 o 
   2   6  15     1866.74     1882.45     38.31 o 
   3   6  15     1689.54     1740.47     42.79 o 
 -12   7  15     2370.06     2382.87     56.26 o 
 -11   7  15       10.46        3.63     18.05 o 
 -10   7  15      772.67      827.05     35.32 o 
  -9   7  15     1054.07     1072.39     40.65 o 
  -8   7  15     8376.30     8689.20    111.41 o 
  -7   7  15      606.76      577.83     24.62 o 
  -6   7  15     4466.45     4433.73     67.73 o 
  -5   7  15       17.58       -2.74     14.26 o 
  -4   7  15      354.83      311.08     19.66 o 
  -3   7  15      167.55      169.91     15.89 o 
  -2   7  15     6220.61     6434.49     79.27 o 
  -1   7  15      153.62      141.82     15.90 o 
   0   7  15     3516.52     3628.28     54.41 o 
   1   7  15       35.35       59.01     14.91 o 
   2   7  15        2.15       23.82     15.24 o 
   3   7  15       11.76        0.79     20.95 o 
 -12   8  15     2759.09     2971.33     64.45 o 
 -11   8  15      740.29      732.80     29.45 o 
 -10   8  15     6461.04     6603.72    111.26 o 
  -9   8  15      264.67      223.60     23.25 o 
  -8   8  15      652.36      725.37     29.03 o 
  -7   8  15      570.33      595.83     25.60 o 
  -6   8  15     3497.81     3532.27     58.97 o 
  -5   8  15      558.85      527.74     23.77 o 
  -4   8  15     7280.00     7192.27     96.53 o 
  -3   8  15      283.46      308.22     20.48 o 
  -2   8  15      764.03      776.14     25.76 o 
  -1   8  15       20.16       10.95     13.55 o 
   0   8  15     2887.81     2995.42     50.25 o 
   1   8  15      127.45       98.45     15.85 o 
   2   8  15     4018.28     4213.67     61.46 o 
 -12   9  15      656.00      666.72     36.34 o 
 -11   9  15      234.67      231.86     21.27 o 
 -10   9  15      659.35      696.88     28.73 o 
  -9   9  15     1690.93     1767.24     64.06 o 
  -8   9  15     2251.30     2307.98     54.88 o 
  -7   9  15     5901.45     5759.57     82.79 o 
  -6   9  15      428.04      418.82     22.70 o 
  -5   9  15     1742.82     1752.39     40.36 o 
  -4   9  15      560.27      538.23     24.39 o 
  -3   9  15     1847.34     1837.46     41.35 o 
  -2   9  15      956.38      943.26     27.71 o 
  -1   9  15     4403.35     4599.17     63.55 o 
   0   9  15     1457.93     1500.73     34.72 o 
   1   9  15      408.95      439.81     21.88 o 
   2   9  15       26.56       42.70     18.69 o 
 -11  10  15     6905.29     7304.13    101.11 o 
 -10  10  15        8.84        1.45     15.94 o 
  -9  10  15     2901.46     2931.57    110.59 o 
  -8  10  15        1.54       14.32     19.03 o 
  -7  10  15      814.78      781.26     29.38 o 
  -6  10  15       58.64       67.70     16.63 o 
  -5  10  15     5814.00     5862.49     87.43 o 
  -4  10  15        5.15        2.21     15.41 o 
  -3  10  15     2698.54     2557.14     49.63 o 
  -2  10  15       62.71       62.28     19.49 o 
  -1  10  15       25.83       30.09     14.84 o 
   0  10  15       89.21      105.23     16.35 o 
   1  10  15     3755.79     4004.55    105.49 o 
 -11  11  15       39.59       74.98     19.26 o 
 -10  11  15       13.72       25.68     16.96 o 
  -9  11  15     1719.49     1802.79     73.26 o 
  -8  11  15     1967.30     2045.99     52.76 o 
  -7  11  15     3965.70     3918.10    107.22 o 
  -6  11  15     2810.10     2784.60     52.69 o 
  -5  11  15      213.06      229.80     19.91 o 
  -4  11  15       39.73       43.89     16.49 o 
  -3  11  15     1425.71     1532.38     38.79 o 
  -2  11  15     2267.41     2305.45     47.54 o 
  -1  11  15     3920.08     3826.61     68.66 o 
   0  11  15     1469.73     1440.63     34.93 o 
   1  11  15      362.71      421.22     25.05 o 
 -10  12  15     4280.25     4377.79     71.71 o 
  -9  12  15      116.08      101.34     18.62 o 
  -8  12  15      589.82      676.44     33.57 o 
  -7  12  15       75.01       99.53     21.75 o 
  -6  12  15     2708.84     2925.70     54.86 o 
  -5  12  15      271.46      291.81     21.84 o 
  -4  12  15     3929.90     3823.34     64.27 o 
  -3  12  15      293.77      237.80     20.85 o 
  -2  12  15      848.56      857.26     36.98 o 
  -1  12  15       39.02       27.02     17.02 o 
   0  12  15     1493.95     1534.45     46.26 o 
  -9  13  15       99.67       97.99     19.13 o 
  -8  13  15     4208.16     4488.32     84.55 o 
  -7  13  15      842.17      851.91     37.57 o 
  -6  13  15     2711.47     2742.38     53.51 o 
  -5  13  15      443.15      455.11     24.62 o 
  -4  13  15      477.16      453.71     24.88 o 
  -3  13  15       91.03       94.14     18.23 o 
  -2  13  15     2961.50     3060.05     57.02 o 
  -1  13  15      771.13      734.25     30.40 o 
   0  13  15     2397.94     2394.25     50.23 o 
  -8  14  15      122.15      118.84     24.03 o 
  -7  14  15      362.62      421.18     30.96 o 
  -6  14  15     1311.85     1435.23     39.51 o 
  -5  14  15     2306.41     2366.09     50.09 o 
  -4  14  15     1072.79     1109.66     54.80 o 
  -3  14  15     1113.51     1071.28     42.17 o 
  -2  14  15      166.74      184.60     20.51 o 
  -1  14  15        8.61       33.80     17.62 o 
  -7  15  15     5312.34     5514.94     98.73 o 
  -6  15  15       13.18       23.85     21.76 o 
  -5  15  15      561.76      586.85     31.92 o 
  -4  15  15      252.77      319.34     23.45 o 
  -3  15  15     1802.54     1872.30     45.18 o 
 -12   0  16      550.28      559.37     51.00 o 
 -10   0  16     8453.89     8648.39    155.36 o 
  -8   0  16     7368.80     7471.73    136.59 o 
  -6   0  16      608.86      606.12     27.95 o 
  -4   0  16     8889.16     8471.10    186.26 o 
  -2   0  16     3549.13     3452.68    174.78 o 
   0   0  16        6.84       12.91     24.23 o 
   2   0  16     4992.38     5283.73    120.74 o 
 -12   1  16     2888.30     2858.94    121.39 o 
 -11   1  16     1271.60     1288.96     48.88 o 
 -10   1  16      522.80      559.97     24.18 o 
  -9   1  16        2.03       -4.42     20.57 o 
  -8   1  16     1168.79     1191.55     62.05 o 
  -7   1  16     1716.73     1698.18     38.52 o 
  -6   1  16     3543.29     3455.23     50.87 o 
  -5   1  16     2144.00     2101.54     38.43 o 
  -4   1  16     2807.75     2873.98     45.93 o 
  -3   1  16       11.68      -12.81     12.81 o 
  -2   1  16      551.88      552.32     25.34 o 
  -1   1  16     1683.36     1757.67     41.99 o 
   0   1  16     5057.46     5094.67     78.25 o 
   1   1  16     2067.69     2130.08     47.51 o 
   2   1  16     1315.16     1430.98     44.25 o 
 -12   2  16        8.73       -7.99     33.27 o 
 -11   2  16     3272.82     3533.33     84.27 o 
 -10   2  16     1018.89     1025.12     37.02 o 
  -9   2  16     7198.84     7144.99    110.23 o 
  -8   2  16      495.15      529.92     23.66 o 
  -7   2  16      646.32      697.44     27.47 o 
  -6   2  16      197.31      209.62     16.57 o 
  -5   2  16     2739.41     2688.61     44.22 o 
  -4   2  16     1090.06     1007.05     40.04 o 
  -3   2  16     6376.99     6231.05     77.21 o 
  -2   2  16      449.81      420.22     19.62 o 
  -1   2  16     1640.38     1704.63     35.50 o 
   0   2  16        2.50       14.39     17.07 o 
   1   2  16      680.34      760.27     31.52 o 
   2   2  16      666.23      651.21     29.30 o 
 -12   3  16      995.18     1001.48     65.53 o 
 -11   3  16     3304.01     3419.93    112.38 o 
 -10   3  16       50.69       64.83     29.86 o 
  -9   3  16       59.02       61.93     18.92 o 
  -8   3  16      150.10      144.87     17.73 o 
  -7   3  16     4789.12     4835.21     72.03 o 
  -6   3  16     1117.60      916.78     29.64 o 
  -5   3  16     5676.39     5698.60    107.23 o 
  -4   3  16      182.04      226.82     18.80 o 
  -3   3  16        8.61       26.33     13.60 o 
  -2   3  16        6.73       -8.38     13.40 o 
  -1   3  16     4898.41     4979.16     72.36 o 
   0   3  16      529.79      512.89     22.28 o 
   1   3  16     4924.95     5070.79     78.57 o 
   2   3  16       56.91       41.41     18.43 o 
 -12   4  16      189.44      293.05     45.48 o 
 -11   4  16      560.02      533.09     35.76 o 
 -10   4  16     3366.84     3349.30     81.77 o 
  -9   4  16     2465.48     2532.52     49.25 o 
  -8   4  16     4318.04     4433.85     71.23 o 
  -7   4  16      296.69      284.07     20.45 o 
  -6   4  16      208.16      233.77     19.40 o 
  -5   4  16     2578.78     2515.37     48.16 o 
  -4   4  16     5471.96     5402.46     70.99 o 
  -3   4  16     2952.97     2992.97     48.11 o 
  -2   4  16     3449.39     3364.59     51.62 o 
  -1   4  16      212.98      226.70     17.60 o 
   0   4  16        1.89       24.60     14.11 o 
   1   4  16      343.87      323.84     24.36 o 
   2   4  16     2181.55     2208.49     59.74 o 
 -12   5  16     5041.07     5138.91    158.08 o 
 -11   5  16        6.70       -9.95     22.52 o 
 -10   5  16      574.27      590.54     36.52 o 
  -9   5  16       54.99       50.41     16.19 o 
  -8   5  16     1365.26     1518.90     38.04 o 
  -7   5  16      112.35      132.60     17.70 o 
  -6   5  16     8689.41     8876.87    113.54 o 
  -5   5  16       12.65        2.62     14.70 o 
  -4   5  16     3113.38     3080.68     49.03 o 
  -3   5  16       65.85       53.91     15.06 o 
  -2   5  16     1997.47     2039.04     40.76 o 
  -1   5  16       46.47       58.95     15.21 o 
   0   5  16     6692.13     6798.71    110.94 o 
   1   5  16        3.66       -0.04     14.42 o 
   2   5  16     1144.96     1249.74     33.66 o 
 -12   6  16        5.97       49.06     27.12 o 
 -11   6  16      751.86      802.43     44.89 o 
 -10   6  16     5743.88     6019.51    160.71 o 
  -9   6  16     1752.78     1622.35     45.63 o 
  -8   6  16     3640.01     3693.48     61.96 o 
  -7   6  16       82.34       97.18     17.34 o 
  -6   6  16      147.11      170.95     18.76 o 
  -5   6  16       90.07      134.39     17.79 o 
  -4   6  16     4518.86     4337.77     68.01 o 
  -3   6  16     4587.50     4445.74     61.94 o 
  -2   6  16     2457.43     2474.21     43.97 o 
  -1   6  16     1273.47     1348.24     33.04 o 
   0   6  16      248.08      255.96     18.58 o 
   1   6  16      151.22      160.49     18.16 o 
 -11   7  16     4865.79     5138.51    131.12 o 
 -10   7  16       10.93       26.36     19.94 o 
  -9   7  16       57.03       67.33     20.67 o 
  -8   7  16       75.22      102.54     18.42 o 
  -7   7  16     5633.38     5599.04     86.86 o 
  -6   7  16     1082.10     1105.58     33.24 o 
  -5   7  16     5160.10     5213.07     77.48 o 
  -4   7  16       13.64       21.62     15.47 o 
  -3   7  16       43.33       44.69     15.23 o 
  -2   7  16      224.77      207.98     17.96 o 
  -1   7  16     3970.43     4098.13     60.19 o 
   0   7  16      941.24     1005.90     34.59 o 
   1   7  16     3447.88     3701.96     65.70 o 
 -11   8  16     2032.32     2056.07     54.48 o 
 -10   8  16      261.76      305.33     26.57 o 
  -9   8  16     5119.55     5206.34     91.20 o 
  -8   8  16      763.53      771.52     29.92 o 
  -7   8  16      787.97      768.39     29.84 o 
  -6   8  16       59.24       55.92     17.14 o 
  -5   8  16     2213.82     2130.98     51.80 o 
  -4   8  16      360.64      357.48     23.00 o 
  -3   8  16     4462.28     4579.74     71.79 o 
  -2   8  16      788.78      757.27     26.87 o 
  -1   8  16     1593.28     1581.00     36.06 o 
   0   8  16      125.13      144.52     20.01 o 
   1   8  16      782.05      793.71     42.06 o 
 -11   9  16      853.63      893.14     49.46 o 
 -10   9  16      616.93      614.79     33.28 o 
  -9   9  16      138.31      133.34     23.02 o 
  -8   9  16     1760.57     1758.63     49.25 o 
  -7   9  16     1550.14     1484.57     39.28 o 
  -6   9  16     3973.86     4193.78     68.26 o 
  -5   9  16     1414.68     1439.41     38.35 o 
  -4   9  16     1306.66     1212.91     35.65 o 
  -3   9  16       12.79        4.91     16.18 o 
  -2   9  16      827.59      821.75     30.88 o 
  -1   9  16     1159.51     1156.77     35.44 o 
   0   9  16     3052.46     3289.86     60.97 o 
 -10  10  16     5534.70     5900.04    101.77 o 
  -9  10  16       17.43       23.05     20.84 o 
  -8  10  16     4798.00     4898.82     88.54 o 
  -7  10  16       82.79      115.08     22.90 o 
  -6  10  16       28.10       69.94     18.46 o 
  -5  10  16      149.47      146.99     19.44 o 
  -4  10  16     4579.97     4579.43     72.72 o 
  -3  10  16      385.78      360.40     23.17 o 
  -2  10  16     3148.16     3132.48     57.66 o 
  -1  10  16       60.84       51.39     16.51 o 
   0  10  16        2.73       13.88     18.49 o 
  -9  11  16        1.10       30.84     21.34 o 
  -8  11  16      894.22      923.00     39.22 o 
  -7  11  16     2223.42     2221.31     48.44 o 
  -6  11  16     3049.58     3163.06     58.01 o 
  -5  11  16     1581.49     1498.57     39.34 o 
  -4  11  16      527.24      502.15     26.95 o 
  -3  11  16        0.23       -5.70     16.17 o 
  -2  11  16      526.67      504.03     26.21 o 
  -1  11  16      889.51      967.25     34.24 o 
  -8  12  16      194.11      197.18     25.25 o 
  -7  12  16     1411.88     1418.36     46.90 o 
  -6  12  16      166.42      200.42     21.32 o 
  -5  12  16     1404.85     1318.50     38.50 o 
  -4  12  16      739.52      766.29     31.19 o 
  -3  12  16     3467.71     3664.92     64.34 o 
  -2  12  16       69.58       55.08     18.51 o 
  -7  13  16     4281.52     4532.11     86.47 o 
  -6  13  16      860.17      865.51     33.21 o 
  -5  13  16     2826.57     2890.49     57.18 o 
  -4  13  16       92.05      104.32     20.06 o 
  -3  13  16      170.86      187.26     21.69 o 
  -9   0  17     4774.30     4974.73    152.55 o 
  -7   0  17     4095.52     4122.75    135.27 o 
  -5   0  17      145.88      166.74     40.90 o 
  -3   0  17     2531.74     2500.88     72.00 o 
  -1   0  17     4720.13     4963.63    186.04 o 
 -11   1  17     4761.34     5069.02    149.50 o 
 -10   1  17     2539.26     2656.47     98.25 o 
  -9   1  17     1993.49     2081.83     51.03 o 
  -8   1  17        2.57       12.12     17.57 o 
  -7   1  17      783.28      754.50     28.52 o 
  -6   1  17     1652.84     1593.23     39.78 o 
  -5   1  17     5009.55     5000.60     76.84 o 
  -4   1  17     2129.60     2034.62     45.15 o 
  -3   1  17     1528.47     1410.97     39.36 o 
  -2   1  17       14.89       13.07     16.93 o 
  -1   1  17      924.12      845.92     32.73 o 
   0   1  17      857.65      843.27     33.65 o 
 -11   2  17        3.68        6.33     23.01 o 
 -10   2  17     2004.45     2129.58     53.32 o 
  -9   2  17      380.01      395.16     36.40 o 
  -8   2  17     4817.34     4856.30     84.30 o 
  -7   2  17      174.75      171.23     18.83 o 
  -6   2  17     1767.95     1672.76     56.52 o 
  -5   2  17       18.18       31.36     14.17 o 
  -4   2  17     1076.61      959.78     28.38 o 
  -3   2  17      171.61      152.47     19.27 o 
  -2   2  17     4092.57     4320.03     71.22 o 
  -1   2  17      498.85      507.06     35.86 o 
   0   2  17     1744.49     1821.23     45.38 o 
 -11   3  17      771.80      863.01     63.56 o 
 -10   3  17     6258.80     6617.33    130.63 o 
  -9   3  17      167.51      168.05     22.38 o 
  -8   3  17        1.72        8.41     16.16 o 
  -7   3  17       57.98       57.02     17.01 o 
  -6   3  17     5035.13     5050.16     75.70 o 
  -5   3  17      695.47      715.27     31.69 o 
  -4   3  17     6034.72     6136.95     98.93 o 
  -3   3  17      121.57      117.92     16.58 o 
  -2   3  17       42.66       32.58     15.25 o 
  -1   3  17       39.39       41.44     18.32 o 
   0   3  17     2716.04     2747.15     55.91 o 
 -11   4  17        2.35       -6.59     23.19 o 
 -10   4  17      463.12      497.15     35.85 o 
  -9   4  17     2741.54     2751.92     60.43 o 
  -8   4  17     1217.44     1179.12     35.21 o 
  -7   4  17     3864.88     3943.36     64.70 o 
  -6   4  17      593.60      657.89     27.18 o 
  -5   4  17      196.60      214.31     20.17 o 
  -4   4  17      196.31      199.67     18.40 o 
  -3   4  17     2652.62     2625.14     45.89 o 
  -2   4  17      978.88      953.04     29.37 o 
  -1   4  17     3321.47     3398.91     54.47 o 
   0   4  17     1005.01     1123.16     39.57 o 
 -11   5  17     5858.22     6152.93    125.95 o 
 -10   5  17       43.80       26.18     24.51 o 
  -9   5  17     2046.34     2058.85     47.35 o 
  -8   5  17       41.73       25.67     16.95 o 
  -7   5  17      851.85      845.42     31.25 o 
  -6   5  17      142.99      154.65     19.08 o 
  -5   5  17     6665.18     6783.27    109.52 o 
  -4   5  17       36.05       21.35     16.13 o 
  -3   5  17     1979.30     2009.34     40.53 o 
  -2   5  17      100.82       85.62     16.37 o 
  -1   5  17      501.09      543.25     24.47 o 
   0   5  17      133.72      160.33     18.74 o 
 -10   6  17      422.40      434.78     35.08 o 
  -9   6  17     1650.68     1643.60     57.35 o 
  -8   6  17     2770.15     2838.72     54.15 o 
  -7   6  17     3157.03     3245.82     71.24 o 
  -6   6  17      641.29      621.54     28.54 o 
  -5   6  17       38.16       31.68     17.29 o 
  -4   6  17      329.39      335.17     23.20 o 
  -3   6  17     2450.52     2394.35     44.67 o 
  -2   6  17     1848.66     1960.44     40.33 o 
  -1   6  17     3235.90     3417.96     75.72 o 
 -10   7  17     3682.51     3771.98     75.34 o 
  -9   7  17      184.90      227.72     25.34 o 
  -8   7  17        1.53        9.92     17.19 o 
  -7   7  17       25.65       19.51     16.84 o 
  -6   7  17     3334.48     3513.80     61.81 o 
  -5   7  17      978.37      891.18     34.64 o 
  -4   7  17     4934.83     4920.03     76.47 o 
  -3   7  17      108.95      140.65     19.95 o 
  -2   7  17      235.70      297.25     20.45 o 
  -1   7  17      536.06      587.53     25.35 o 
 -10   8  17     1374.83     1393.73     56.48 o 
  -9   8  17      381.38      396.82     28.85 o 
  -8   8  17     5058.74     5312.07     86.76 o 
  -7   8  17      615.04      622.52     28.44 o 
  -6   8  17     1467.02     1520.28     40.72 o 
  -5   8  17       26.50       18.00     17.27 o 
  -4   8  17      589.92      629.60     28.53 o 
  -3   8  17      559.84      560.67     26.89 o 
  -2   8  17     3046.80     3069.92     58.18 o 
  -1   8  17      906.32      910.52     33.80 o 
  -9   9  17     1061.33     1063.97     42.23 o 
  -8   9  17        5.04       25.93     21.11 o 
  -7   9  17      692.48      758.78     31.75 o 
  -6   9  17     1571.23     1657.92     42.36 o 
  -5   9  17     2155.39     2308.93     49.51 o 
  -4   9  17     1027.44     1093.63     35.26 o 
  -3   9  17     1341.83     1411.13     39.54 o 
  -2   9  17       14.40       -1.14     17.37 o 
  -8  10  17       61.10       58.20     23.30 o 
  -7  10  17     4948.48     5103.41     80.24 o 
  -6  10  17       25.56        9.25     17.19 o 
  -5  10  17      154.39      140.37     20.72 o 
  -4  10  17       33.58       57.54     19.16 o 
  -3  10  17     3155.07     3222.75     60.61 o 
  -7  11  17      607.22      691.12     42.79 o 
  -6  11  17     1116.29     1131.57     37.39 o 
  -5  11  17     3293.75     3411.12     62.81 o 
  -4  11  17     1719.16     1714.78     63.47 o 
 -10   0  18      738.82      800.55     66.25 o 
  -8   0  18     3962.80     4254.09    142.09 o 
  -6   0  18     6052.28     6339.12    130.67 o 
  -4   0  18      796.99      779.41     46.83 o 
  -2   0  18     2708.83     2623.84     78.01 o 
 -10   1  18     4686.02     4865.16    127.27 o 
  -9   1  18     2850.03     2880.48     79.21 o 
  -8   1  18     1032.71     1009.31     49.83 o 
  -7   1  18       45.10       27.45     23.85 o 
  -6   1  18      237.74      248.37     38.10 o 
  -5   1  18     1130.27     1051.06     36.14 o 
  -4   1  18     2319.73     2229.01     60.02 o 
  -3   1  18     1441.57     1402.53     40.60 o 
  -2   1  18     1452.53     1538.99     43.01 o 
 -10   2  18      168.78      213.49     25.02 o 
  -9   2  18      680.10      724.50     35.80 o 
  -8   2  18      234.65      229.40     31.16 o 
  -7   2  18     3463.30     3614.16     74.44 o 
  -6   2  18      469.01      519.75     38.65 o 
  -5   2  18     4068.06     4332.60     72.07 o 
  -4   2  18      103.93       79.61     20.25 o 
  -3   2  18      158.75      179.35     21.87 o 
  -2   2  18      290.26      314.88     24.75 o 
 -10   3  18     1104.21     1106.09     93.20 o 
  -9   3  18     5458.62     5711.71     97.37 o 
  -8   3  18      367.24      390.79     29.19 o 
  -7   3  18      140.40      183.64     20.95 o 
  -6   3  18        1.23        8.98     17.66 o 
  -5   3  18     2927.30     2930.16     56.03 o 
  -4   3  18      712.68      666.10     34.81 o 
  -3   3  18     2201.56     2287.56     51.37 o 
  -2   3  18      411.12      463.58     27.69 o 
  -9   4  18       10.97       -2.73     19.74 o 
  -8   4  18     1606.91     1644.25     42.24 o 
  -7   4  18     1278.56     1347.02     38.37 o 
  -6   4  18     4017.14     4178.97     71.38 o 
  -5   4  18     1417.43     1453.76     49.18 o 
  -4   4  18       65.35       63.38     16.77 o 
  -3   4  18      154.98      134.66     17.70 o 
  -2   4  18      860.25      848.38     34.15 o 
  -9   5  18       48.68       56.25     21.92 o 
  -8   5  18     1884.62     1858.97     75.62 o 
  -7   5  18       21.35        0.06     17.05 o 
  -6   5  18      290.94      288.33     22.45 o 
  -5   5  18        2.20       -9.53     17.57 o 
  -4   5  18     5068.23     5266.40     86.86 o 
  -3   5  18      103.82       89.67     18.09 o 
  -8   6  18     1099.18     1134.20     39.07 o 
  -7   6  18     1116.45     1091.32     36.20 o 
  -6   6  18     3907.03     4000.62     68.33 o 
  -5   6  18      806.53      890.43     34.20 o 
  -4   6  18      338.40      337.02     24.33 o 
  -3   6  18      118.63      109.06     20.50 o 
  -8   7  18      134.91      134.60     23.77 o 
  -7   7  18      138.81      175.66     21.41 o 
  -6   7  18       40.45       41.18     18.94 o 
  -5   7  18     1880.22     1992.87     56.85 o 
  -4   7  18      285.14      305.15     23.92 o 
  -6   8  18      161.48      171.01     31.38 o 
                                                 
